# Supplementary material for: Capsulized Fecal Microbiota Transplantation Induces Remission in Patients with Ulcerative Colitis by Gut Microbial Colonization and Metabolite Regulation
Source: Microbiol Spectr. 2023 Apr 24;11(3):e04152-22. doi: 10.1128/spectrum.04152-22 (PMC10269780; doi:10.1128/spectrum.04152-22)
Supplement: Supplemental file 2 — Tables S1 to S7. Download spectrum.04152-22-s0002.xlsx, XLSX file, 0.5 MB [file spectrum.04152-22-s0002.xlsx]

## Sheet: Table S1
Table S1. PERMANOVA on gut bacterial community after FMT.
		Rm			NRm			Rm vs NRm
		W0_W1	W0_W4	W0_W12	W0_W1	W0_W4	W0_W12	W0	W1	W4	W12
16S	F	1.7603	1.926	1.3338	0.8365	1.0236	1.8293	0.7652	1.0394	1.9497	1.2854
	P	0.0384	0.034	0.1558	0.6861	0.4239	0.011	0.787	0.429	0.017	0.187
Metagenomics	F	2.2338	2.3759	1.0264	1.0028	0.98378	1.6537	0.36079	2.2894	2.1339	1.0176
	P	0.0098	0.0058	0.3975	0.3991	0.4148	0.0788	0.999	0.007	0.026	0.45

## Sheet: Table S2
Table S2. Relative abundance of the species that were significantly different uniquely between W0_Rm and W4_Rm （namely not between W0_NRm and W4_NRm）by paired wilcoxon test.
	s__Faecalibacterium.prausnitzii	s__Escherichia.coli	s__Bacteroides.xylanisolvens	s__Alistipes.shahii	s__Alistipes.sp..5CBH24	s__Paraprevotella.xylaniphila	s__Alistipes.sp..3BBH6	s__Odoribacter.splanchnicus	s__Alistipes.sp..5CPEGH6	s__Klebsiella.sp..PO552	s__Desulfovibrio.fairfieldensis	s__Methylobacterium.aquaticum	s__Salmonella.enterica	s__Eubacterium.limosum	s__Ethanoligenens.harbinense	s__Selenomonas.ruminantium	s__Caproiciproducens.sp..NJN.50	s__Enterobacter.hormaechei	s__Citrobacter.freundii.complex.sp..CFNIH3	s__Selenomonas.sputigena	s__Arabia.massiliensis	s__Eubacterium.callanderi	s__Agrobacterium.tumefaciens	s__Shigella.flexneri	s__Paraclostridium.bifermentans	s__Escherichia.sp..E4742	s__Streptococcus.suis	s__Klebsiella.michiganensis	s__Chryseobacterium.sp..17S1E7	s__Sorangium.cellulosum	s__Shigella.dysenteriae	s__Escherichia.marmotae	s__Maribacter.cobaltidurans	s__Rhodothermus.marinus	s__Denitrobacterium.detoxificans	s__Selenomonas.sp..oral.taxon.920	s__Azoarcus.communis	s__Dehalococcoides.mccartyi	s__Pelosinus.fermentans	s__Eggerthella.sp..YY7918	s__Paenibacillus.mucilaginosus	s__Desulfomicrobium.baculatum	s__Dokdonia.donghaensis	s__Desulfosporosinus.acidiphilus	s__Paenibacillus.riograndensis	s__Streptococcus.agalactiae	s__Thioflavicoccus.mobilis	s__Clostridium.formicaceticum	s__.Clostridium..cellulosi
F1W0	10.256	0.14592	0.255277	0.00451794	0.00235073	0.0261988	0.00161667	0.00401983	0.000961264	7.86488e-05	0.00020973	0.0128809	0.000611713	0.003111	0.000646668	0.00110108	0.000471893	0.000760272	3.4955e-05	0.0016691	0.00222838	0.00385379	0.000786488	5.24326e-05	0.00283136	0.000104865	0.00162541	2.62163e-05	4.36938e-05	0.000506848	0.000148559	0.000244685	4.36938e-05	3.4955e-05	0.000672885	0.00013982	0.000253424	0.000200991	8.73876e-05	0.0019837	0.00027964	2.62163e-05	0	2.62163e-05	0.00013982	0.000244685	1.74775e-05	8.73876e-05	0.00020973
F1W4	28.0278	0.0513133	2.0234	0.431	0.801594	0.725779	0.540499	0.133143	0.398426	0.000465346	0.0175042	0.010703	0.00467136	0.0427402	0.0376035	0.0171462	0.0321626	0.00186138	7.15917e-05	0.0320373	0.0310171	0.0094859	0.0103629	0.000107388	0.00365118	0.000143183	0.00800037	0.000161081	0.0102018	0.0108103	0.000357958	0.000214775	0.0107388	0.00846572	0.012618	0.00391965	0.0017361	0.00146763	0.00420601	0.00415232	0.00907425	0.00522619	0.00327532	0.00810776	0.00316793	0.000912794	0.00141394	0.0025594	0.00701599
F3W0	8.6222	9.04038	0.881946	1.74373	0.628583	0.160433	0.31999	0.209528	0.262129	0.0324374	0.0149037	0.847755	0.0412042	0.0105202	0.0105202	0.00789017	0.00876685	0.0797784	0.00350674	0.0122736	0.0157803	0.0131503	0.0157803	0.0061368	0.00438343	0.00964354	0	0.00701348	0.00350674	0.0061368	0.0061368	0.00701348	0.00175337	0.0061368	0.00263006	0.00263006	0.00175337	0.000876685	0.000876685	0.00175337	0.00263006	0.00701348	0.000876685	0.000876685	0.000876685	0.000876685	0.00438343	0.000876685	0.00175337
F3W4	7.55799	0.0358063	2.75964	0.105377	0.0275586	0.324021	0.100222	0.585392	0.0604504	0.000337047	0.00245846	0.0151275	0.00864427	0.0176851	0.0138586	0.0190531	0.0135612	0.00170506	0.000158611	0.00727626	0.0104088	0.0200841	0.0190134	0.000158611	0.00999246	9.91316e-05	0.0048971	0.000178437	0.0197074	0.00448075	0.000218089	0.000257742	0.0152663	0.00325152	0.00644355	0.0113407	0.00767278	0.00406439	0.00196281	0.00438162	0.00342995	0.00261707	0.00856497	0.000396526	0.00652286	0.000317221	0.0156628	0.00335065	0.003767
F4W0	0.467947	55.7612	0.0398939	0.0447834	0.0295592	0.00822325	0.00922337	0.00833437	0.0131127	5.19131	0.000111125	0.00777875	0.322596	0.000777875	0.000555625	0	0.000555625	0.0754538	0.220916	0.000555625	0.000333375	0.00066675	0.000777875	0.0314484	0.000111125	0.0445611	0.000555625	0.0461169	0.000111125	0.0004445	0.041783	0.0455612	0.00022225	0	0.000333375	0.000111125	0	0	0.000111125	0.000111125	0.00022225	0.000111125	0	0	0	0.000333375	0	0.000111125	0.00022225
F4W4	4.64809	0.253299	2.18166	3.01998	2.34929	0.450201	1.58264	1.72154	0.421601	0.0302274	0.0227151	0.00305395	0.0422649	0.0204414	0.0280205	0.0101427	0.0215114	0.0282435	0.0110343	0.0102764	0.0161168	0.0114133	0.011926	0.00109229	0.00169416	0.0360232	0.00717789	0.0121266	0.00985289	0.00775748	0.00191708	0.0107223	0.0127954	0.00782435	0.00820331	0.00374499	0.00407936	0.00198395	0.000936247	0.00566207	0.00613019	0.00858227	0.00365582	0.000356666	0.00202854	0.00365582	0.00227374	0.00312082	0.00528311
F10W0	22.3974	0.0171596	0.70801	0.117644	0.0244261	0.747353	0.00161051	0.623612	0.0497149	0.000172555	0.000440973	0.00310598	0.0153957	0.00661459	0.00287591	0.00837848	0.00239659	0.0067488	7.66909e-05	0.00212817	0.0105067	0.00308681	0.00452476	5.75182e-05	0.000134209	0.0002109	0.0125198	0.000440973	0.00509994	0.00111202	7.66909e-05	0.000862773	0.00203231	0.00699804	0.000977809	0.000613527	0.0029526	0.000728564	0.00417965	0.00103533	0.00162968	0.000153382	1.91727e-05	0.00178306	0.000191727	0.00385372	0.000115036	0.00287591	0.000881945
F10W4	58.5428	0.0252164	0.68239	0.084286	0.0178885	0.346045	0.0462899	0.0572337	0.0296546	8.78063e-05	0.00536416	0.00174814	0.00431049	0.0291756	0.0177209	0.0244022	0.0143044	0.0014049	3.19296e-05	0.0180961	0.0162122	0.046705	0.00513268	8.78063e-05	0.0513108	6.38591e-05	0.0101137	0.00019956	0.000638591	0.00561162	0.000135701	0.00118139	0.000359207	0.002267	0.00619433	0.00409497	0.0028577	0.00120534	0.0110077	0.00536416	0.00781476	0.0043983	7.98239e-05	0.0080223	0.00197165	0.00492513	0.000798239	0.00636196	0.00406304
F15W0	2.36221	0.315926	0.36395	0.0438579	0.0094318	0.197256	0.000130997	0.181405	0.0400459	0.000235795	0.0045587	0.00115278	0.0048731	0.0168593	0.00861962	0.00486	0.00508269	0.016152	9.16981e-05	0.00710005	0.0048993	0.0049386	0.00289504	0.000785984	0.00049779	0.000799083	0.00402162	0.000812183	0.00327493	0.00322253	0.00140167	0.00138857	0.00585558	0.000890781	0.00374652	0.00555428	0.0093925	0.000406092	0.00103488	0.000327493	0.0049386	0.00106108	0.00125757	0.00102178	0.00113968	0.00146717	0.00203046	0.00163747	0.00161127
F15W4	6.57848	0.125757	6.81441	7.95928	1.33452	0.426289	2.42783	0.200095	1.03746	0.000126389	0.0176313	0.00183264	0.00642477	0.0153563	0.00907894	0.0117331	0.00615093	0.00334931	8.42593e-05	0.00638264	0.00606667	0.0087419	0.0109326	0.000463426	0.000147454	0.000442361	0.00625625	0.00061088	0.00265417	0.00612986	0.000863658	0.000674074	0.010069	0.00794144	0.00259097	0.00543473	0.0124493	0.00240139	0.0012007	0.002275	0.00442361	0.00587709	0.00975301	0.000821528	0.00337037	0.0026963	0.00455	0.00349676	0.00105324
F16W0	5.34217	0.180061	2.24272	0.266692	1.68699	0.190464	0.0516803	0.0524308	0.243207	0.00334837	0.0200094	0.00316363	0.00966408	0.0504333	0.00775897	0.00279415	0.00660436	0.00375248	0.000300198	0.00357929	0.0034061	0.00535739	0.0051611	0.000635035	0.000508028	0.000577305	0.00409886	0.00631571	9.23687e-05	0.00315208	0.00079668	0.000461844	0.000184737	0.000923687	0.00227458	0.000842865	0.00279415	0.000219376	0.000254014	0.00130471	0.00121234	0.00623489	0.000127007	0.000427205	0.000785134	0.00173191	0.000542666	0.000127007	0.0019282
F16W4	11.1262	0.129707	1.27001	5.44736	3.92169	1.05275	1.55964	1.25908	2.15628	0.00108497	0.953806	0.00230225	0.0116832	0.0588396	0.0784352	0.0285267	0.0606523	0.00437956	0.000119082	0.0323638	0.0279975	0.0257217	0.0194236	0.000714491	0.00375769	0.00050279	0.0147926	0.00281827	0.0072243	0.0251395	0.00100558	0.00091296	0.00510729	0.00924869	0.0117626	0.0159702	0.00551746	0.0067612	0.00263303	0.0147397	0.0116568	0.0158114	0.00238164	0.00162745	0.00347983	0.0306702	0.00759477	0.00378415	0.0162877
F19W0	0.722363	5.35349	0.00202692	0.0020581	0.000623668	0.00215165	0.000545709	0.0024323	0.00073281	7.79585e-05	0.000795177	0.004506	0.172709	0.00723455	0.0119588	0.00453718	0.0219063	0.00233875	3.11834e-05	0.00397588	0.00767111	0.00271296	0.0122863	0.00988514	0.00495816	0.00759316	0.00286887	0.00310275	0.000343017	0.00215165	0.0119276	0.00681357	0	0.0022452	0.0050673	0.000233875	0.00555064	0.000997869	0.00311834	0.00424094	0.00218284	0.00109142	0	0.0001871	0.000514526	0.000280651	1.55917e-05	0.00063926	0.0046931
F19W4	0.153408	0.197986	3.85981	0.0554724	0.0243151	0.352011	0.00510969	0.843422	0.0550026	2.9366e-05	0.000792883	0.00352392	0.00234928	0.0029366	0.00132147	0.0567058	0.000557954	8.80981e-05	0	0.0411124	0.00590257	0.0162981	0.0177077	0.000205562	0.0115702	0.000205562	0.015241	8.80981e-05	0.0177371	0.00167386	0.000117464	0.00058732	0.0145949	0.0062256	0.00111591	0.0130972	0.0124218	0.0177371	0.0399084	0.000264294	0.00314216	0.000176196	0.012598	0.0371187	0.0357972	0.00560891	0.0120694	0.021261	0.00117464
F20W0	9.34066	24.6744	0.394545	0.036776	0.00144625	0.217203	0.00457486	0.38997	0.0170008	7.37881e-05	0.00177091	0.00360086	0.0201294	0.022771	0.00535702	0.00603587	0.00408786	0.00875127	8.85457e-05	0.00436826	0.00971052	0.00720172	0.00724599	0.0936814	0.000841185	0.0176354	0.00314337	0.000708366	0.00289249	0.00377795	0.0233908	0.0120717	0.00368941	0.00118061	0.00190373	0.00258258	0.00128391	0.0027154	0.00169713	0.0123079	0.00128391	0.000693608	1.47576e-05	0.00126916	0.000501759	0.00180043	0.000383698	0.00126916	0.000988761
F20W4	10.8605	7.0202	1.44425	0.0892284	0.00369042	0.329186	0.00492721	0.393219	0.0338122	5.98447e-05	0.00205467	0.00327151	0.0144625	0.028905	0.00803913	0.0181329	0.00638343	0.00390985	1.99482e-05	0.0168762	0.0138042	0.0044684	0.00610415	0.0185917	0.0306006	0.0062039	0.0104928	0.000678239	0.0127469	0.00624379	0.0072811	0.00462799	0.00789949	0.00462799	0.00578498	0.00452825	0.00295234	0.00456814	0.00371037	0.0109316	0.00199482	0.00163575	0.00600441	0.0045083	0.00101736	0.000598447	0.00101736	0.00811892	0.00213446
F21W0	13.4795	1.73336	1.47594	0.05253	0.0346175	0.777786	0.181104	0.385086	0.0865436	0.00717843	0.00218036	0.00493097	0.0206967	0.0161347	0.0415275	0.0136524	0.00442781	0.00264998	0.000536705	0.00234808	0.0114385	0.00982841	0.0115056	0.00134176	0.0102645	0.00345504	0.00855373	0.0199252	0.00922461	0.00194555	0.0016772	0.00187847	0.0031196	0.0102309	0.00171075	0.000536705	0.00261644	0.0175771	0.000872145	0.0011405	0.00174429	0.000637337	0.0136524	0.000905689	0.000503161	0.00204619	0.00888917	0.00288479	0.000872145
F21W4	13.0156	0.313346	1.34404	3.65691	0.730942	2.86478	2.34329	1.58577	0.732202	0.00281592	0.0136474	0.00374221	0.0121653	0.0156975	0.0468703	0.0158087	0.0366564	0.00410038	4.94022e-05	0.0241947	0.0299377	0.0108685	0.0191433	0.000963342	0.0100163	0.00154382	0.0100163	0.00813901	0.00385337	0.0109179	0.0011239	0.000815136	0.00172908	0.0144254	0.00976928	0.0045203	0.00295178	0.0153023	0.00103745	0.00664459	0.0101645	0.0105597	0.00813901	0.00156852	0.00401393	0.00290238	0.00285298	0.00163027	0.00974458
[truncated: 889 more columns]

## Sheet: Table S3
Table S3. Relative abundance of the KEGG modules that were significantly different uniquely between W0_Rm and W4_Rm （namely not between W0_NRm and W4_NRm）by paired wilcox test.
	M00003..Gluconeogenesis..oxaloacetate....fructose.6P	M00124..Pyridoxal.biosynthesis..erythrose.4P....pyridoxal.5P	M00060..Lipopolysaccharide.biosynthesis..KDO2.lipid.A	M00036..Leucine.degradation..leucine....acetoacetate...acetyl.CoA	M00116..Menaquinone.biosynthesis..chorismate....menaquinone	M00224..Putative.phosphonate.transport.system	M00185..Sulfate.transport.system	M00208..Glycine.betaine.proline.transport.system	M00227..Glutamine.transport.system	M00283..PTS.system..ascorbate.specific.II.component	M00270..PTS.system..trehalose.specific.II.component	M00229..Arginine.transport.system	M00226..Histidine.transport.system	M00215..D.Xylose.transport.system	M00280..PTS.system..glucitol.sorbitol.specific.II.component	M00348..Glutathione.transport.system	M00225..Lysine.arginine.ornithine.transport.system	M00274..PTS.system..mannitol.specific.II.component	M00303..PTS.system..N.acetylmuramic.acid.specific.II.component	M00154..Complex.IV..Cytochrome.c.oxidase...cytochrome.c.oxidase	M00332..Type.III.secretion.system	Group
F1W0	0.385845	0.369401	0.32527	0.050831	0.201689	0.00551	0.0140317	0.225482	0.000578	0.00814	0.0327802	0.00116	0.0016	0	0.0103853	0.0011	0	0.00365	0.0328409	8.3e-05	0	W0_Rm
F1W4	0.385978	0.251096	0.224273	0.23904	0.119616	0.00702	0.00336	0.158099	0	0	0	0	0	0	0.00206	0	0	0	0	0	0.00141	W4_Rm
F3W0	0.46928	0.345649	0.375087	0	0.330654	0.401355	0.159998	0.111391	0.267295	0.0499211	0.0995826	0.0385152	0.138658	0.0300168	0.198111	0.0702837	0	0.0874995	0	0	0	W0_Rm
F3W4	0.544218	0.217933	0.0788734	0.770311	0.0681902	0	0.00156	0.0135629	0	0.00685	0	0.00645	0	0	0	0	0	0	0	0	0	W4_Rm
F4W0	0.23906	0.312975	0.206599	0	0.312628	0.566133	0.3123	0.058396	0.228964	0.203399	0.135871	0.15034	0.115341	0.073755	0.143857	0.197584	0.115341	0.0922089	0.0166953	0.0181985	0	W0_Rm
F4W4	0.458168	0.259764	0.159027	0	0.117622	0.11841	0.103363	0.0347352	0.0327543	0.0470607	0	0.0473863	0.0439904	0.0196666	0.0276739	0.0331287	0.0481936	0.023927	0.00913	0.00659	0.00308	W4_Rm
F10W0	0.488395	0.0134025	0.0108731	0	0.00977	0.00168	0	0.0107808	0	0	0	0	0	0	0	0	0	0	0	0	0	W0_Rm
F10W4	0.478268	0.102931	0.0772317	0.082208	0.0728424	0.000871	0.00546	0.0146868	0	0.0156709	0	0.0177022	0	0	0.00673	0.000756	0	0.0057	0	0.00112	0.000902	W4_Rm
F15W0	0.400876	0.350145	0.337622	0.145125	0.169425	0.0172341	0.0243206	0.221561	0.010465	0.0279103	0.0274394	0.0165483	0.0133145	0.016504	0.00757	0.0159913	0.0133145	0.0211496	0.0239917	0.00154	0	W0_Rm
F15W4	0.402086	0.256791	0.267762	0.742331	0.141263	0.000816	0.0135387	0.0657076	0.00362	0	0	0.0160106	0	0.00144	0	0	0.00264	0	0	0.000247	0.00376	W4_Rm
F16W0	0.444921	0.340399	0.344057	0.0612922	0.208409	0.0242398	0.0490827	0.185559	0.00385	0.0256502	0.0875442	0.0463318	0.0241014	0.036834	0.000351	0.0323365	0.0241014	0.0171342	0.076977	0.00381	0.00414	W0_Rm
F16W4	0.576453	0.186325	0.191656	0.228059	0.0793616	0.026898	0.0460354	0.0149914	0.00765	0.0100459	0.0247282	0.034554	0.02338	0.0325205	0.0102556	0.0241728	0.02338	0.0170071	0.0123818	0.00295	0.010389	W4_Rm
F19W0	0.4262	0.230943	0.053585	0	0.0803371	0.00807	0.0539524	0.0406232	0.0216495	0.0522442	0.0636673	0.0288254	0.0514215	0.0280125	0.0368715	0.0336624	0.0514215	0.0747675	0.0319607	0.00419	0	W0_Rm
F19W4	0.448113	0.0360799	0.00542	0	0.0122907	0	0.0313192	0.0073	0	0	0	0	0	0	0	0.00655	0	0.00867	0	0	0	W4_Rm
F20W0	0.439018	0.206744	0.123705	0.0252424	0.178811	0.585605	0.202934	0.0281431	0.202989	0.17016	0.119475	0.0746843	0.102981	0.0586933	0.114919	0.0813134	0.0710307	0.0238814	0	0.00724	0.000235	W0_Rm
F20W4	0.439376	0.130806	0.064986	0	0.120813	0.269142	0.104638	0.0182018	0.130174	0.123966	0.040587	0.0410544	0.0584425	0.032613	0.0651937	0.0426367	0.038366	0.0165984	0	0.00379	0	W4_Rm
F21W0	0.331291	0.297933	0.226614	0	0.229464	0.0873118	0.190406	0.0219555	0.0135563	0.0580772	0.111573	0.178124	0.121061	0.274251	0.0182205	0.0468517	0.121061	0.0678347	0.0667695	0.0161557	0	W0_Rm
F21W4	0.43472	0.221301	0.222238	0.75309	0.159371	0.0582789	0.0921667	0.0256191	0.0100888	0.0331505	0.0689915	0.0969044	0.0500166	0.111512	0.00636	0.0266046	0.0500166	0.0249895	0.0350288	0.00896	0.00266	W4_Rm

## Sheet: Table S4
Table S4. Relative abundance of the MetaCyc pathways that were significantly different uniquely between W0_Rm and W4_Rm （namely not between W0_NRm and W4_NRm）by paired wilcoxon test.
	PWY.7219..adenosine.ribonucleotides.de.novo.biosynthesis	PWY.6163..chorismate.biosynthesis.from.3.dehydroquinate	PWY.4242..pantothenate.and.coenzyme.A.biosynthesis.III	PWY.7357..thiamin.formation.from.pyrithiamine.and.oxythiamine..yeast.	PWY.7237..myo...chiro..and.scillo.inositol.degradation	THISYNARA.PWY..superpathway.of.thiamin.diphosphate.biosynthesis.III..eukaryotes.	FASYN.INITIAL.PWY..superpathway.of.fatty.acid.biosynthesis.initiation..E..coli.	PWY0.1479..tRNA.processing	PWY.6895..superpathway.of.thiamin.diphosphate.biosynthesis.II	DAPLYSINESYN.PWY..L.lysine.biosynthesis.I	PWY.5913..TCA.cycle.VI..obligate.autotrophs.	CITRULBIO.PWY..L.citrulline.biosynthesis	PWY.5347..superpathway.of.L.methionine.biosynthesis..transsulfuration.	METSYN.PWY..L.homoserine.and.L.methionine.biosynthesis	PWY.6892..thiazole.biosynthesis.I..E..coli.	NAGLIPASYN.PWY..lipid.IVA.biosynthesis	GLYCOLYSIS.E.D..superpathway.of.glycolysis.and.Entner.Doudoroff	PWY.7117..C4.photosynthetic.carbon.assimilation.cycle..PEPCK.type	FERMENTATION.PWY..mixed.acid.fermentation	P441.PWY..superpathway.of.N.acetylneuraminate.degradation	PWY.5897..superpathway.of.menaquinol.11.biosynthesis	PWY.5898..superpathway.of.menaquinol.12.biosynthesis	PWY.5899..superpathway.of.menaquinol.13.biosynthesis	PWY.5838..superpathway.of.menaquinol.8.biosynthesis.I	GLYCOCAT.PWY..glycogen.degradation.I..bacterial.	COLANSYN.PWY..colanic.acid.building.blocks.biosynthesis	GLYCOLYSIS.TCA.GLYOX.BYPASS	HOMOSER.METSYN.PWY..L.methionine.biosynthesis.I	PYRIDOXSYN.PWY..pyridoxal.5..phosphate.biosynthesis.I	PWY.4041...gamma..glutamyl.cycle	PWY.6629..superpathway.of.L.tryptophan.biosynthesis	PYRIDNUCSAL.PWY..NAD.salvage.pathway.I	PWY.5861..superpathway.of.demethylmenaquinol.8.biosynthesis	PWY.6628..superpathway.of.L.phenylalanine.biosynthesis	PWY.6891..thiazole.biosynthesis.II..Bacillus.	PWY.7323..superpathway.of.GDP.mannose.derived.O.antigen.building.blocks.biosynthesis	PWY.5845..superpathway.of.menaquinol.9.biosynthesis	PWY.5723..Rubisco.shunt	P105.PWY..TCA.cycle.IV..2.oxoglutarate.decarboxylase.	TCA.GLYOX.BYPASS..superpathway.of.glyoxylate.bypass.and.TCA	GALACTARDEG.PWY..D.galactarate.degradation.I	GLUCARGALACTSUPER.PWY..superpathway.of.D.glucarate.and.D.galactarate.degradation	ENTBACSYN.PWY..enterobactin.biosynthesis	PWY.5083..NAD.NADH.phosphorylation.and.dephosphorylation	P161.PWY..acetylene.degradation	PWY4LZ.257..superpathway.of.fermentation..Chlamydomonas.reinhardtii.	PWY.5840..superpathway.of.menaquinol.7.biosynthesis	PWY.561..superpathway.of.glyoxylate.cycle.and.fatty.acid.degradation	PWY0.1298..superpathway.of.pyrimidine.deoxyribonucleosides.degradation
F1W0	1.04636	0.855842	0.865771	0.868154	0.481037	0.596578	0.35663	0.271299	0.0284417	0.462344	0.476896	0.686266	0.271211	0.243387	0.228463	0.0761176	0.204412	0.472838	0.223566	0.19121	0.0065	0.0065	0.0065	0.0074	0.215565	0.253143	0.0417341	0.137765	0.0527698	0.129163	0.00836	0.257767	0.00498	0.0854484	0.00603	0.24489	0.007	0.00601	0.0330528	0.0225636	0.00674	0.00674	0.014792	0.0121585	0.0119887	0.0148365	0.00675	0.026071	0.0244732
F1W4	1.58415	0.724769	0.951256	0.916836	0.789696	0.368085	0.127719	0.0276226	0.0119633	0.00759	0.00884	0.252058	0.100433	0.0876372	0.0867986	0.0342538	0.0725726	0.0127487	0.017156	0.029246	0.00622	0.00622	0.00622	0.00708	0.0113178	0.174553	0.0173408	0.0453533	0.0574515	0.0567434	0	0.00791	0.00473	0	0.00242	0.156292	0.00664	0	0.0175458	0.00954	0.0113674	0.0113674	0	0.0152065	0.00816	0.0101236	0.00636	0.0114613	0.00784
F3W0	0.834388	0.408414	0.595102	0.521727	0.201991	0.406727	0.606976	0.480992	0.467992	0.404545	0.4763	0.244939	0.315724	0.289476	0.413042	0.293728	0.388518	0.424628	0.45651	0.337467	0.393393	0.393393	0.393393	0.391083	0.257803	0.110652	0.287357	0.16814	0.275104	0.151652	0	0.1861	0.319366	0.192195	0.350087	0.0856087	0.193807	0.265437	0.270585	0.257878	0.116046	0.116046	0.216418	0.328669	0.208311	0.22989	0	0.247145	0.213898
F3W4	1.54986	1.2454	0.94048	0.754756	0.798197	0.283726	0.111001	0.237282	0.00843	0.244614	0.235538	0.151833	0.188036	0.164579	0.0521947	0.120242	0.160386	0.151446	0.126435	0.166077	0	0	0	0	0.171253	0.0927549	0	0.0911212	0.0411804	0.0849785	0.00957	0.0479753	0	0.0109342	0.0017	0.0344793	0	0	0	0	0.0915399	0.0915399	0	0.0129709	0.0653722	0.0581913	0	0	0.0137052
F4W0	0.470245	0.330448	0.243167	0.476702	0.245472	0.328306	0.463575	0.360586	0.440553	0.379916	0.599028	0.217353	0.590989	0.577852	0.406021	0.403484	0.357334	0.456549	0.542368	0.397371	0.384394	0.384394	0.384394	0.375353	0.363559	0.227429	0.374798	0.482033	0.320938	0.355766	0.330233	0.188257	0.34417	0.299133	0.374046	0.170803	0.326953	0.463202	0.313089	0.326545	0.521239	0.521239	0.33643	0.28195	0.607785	0.448852	0.326953	0.360564	0.388696
F4W4	1.177	0.78658	0.72196	0.68745	0.660113	0.294427	0.309233	0.236418	0.414947	0.316619	0.314763	0.189162	0.346417	0.319478	0.195972	0.231162	0.259488	0.278488	0.196594	0.162693	0.109247	0.109247	0.109247	0.104173	0.199141	0.134124	0.114419	0.189422	0.0845133	0.135737	0.151976	0.0480944	0.0716239	0.125141	0.135541	0.0923216	0.0698528	0.0695966	0.069177	0.0658698	0.0443333	0.0443333	0.0820416	0.077282	0.0815189	0.0908659	0.0888067	0.0684983	0.0870357
F10W0	1.84595	0.340881	1.08551	1.36652	1.26059	0.614177	0.0256385	0.0704058	0.028612	0.00573	0.0246641	0.0118241	0.00734	0.0063	0.00724	0.0515261	0.0169056	0.0157709	0.0391674	0.0164269	0	0	0	0	0.0113412	0.011559	0.0109913	0.00316	0.00539	0.00861	0	0.0103737	0	0.0108251	0.0058	0.00545	0	0.00353	0.00727	0.00668	0.00225	0.00225	0	0.0129004	0	0	0	0.00556	0.00187
F10W4	1.66366	1.13632	1.11021	1.22773	1.35212	0.492101	0.0738076	0.22747	0.0440761	0.0896452	0.0539427	0.0621731	0.15343	0.148641	0.120085	0.061635	0.146686	0.0617169	0.105907	0.129827	0.0646617	0.0646617	0.0646617	0.0569727	0.0523185	0.0740851	0.0481434	0.0794686	0.0839139	0.073945	0.00709	0.0208674	0.0408676	0.00591	0.00984	0.0491223	0.0250177	0.00217	0.0513007	0.0269354	0.00765	0.00765	0.00822	0.0456477	0.0091	0.0112923	0.0312078	0.0305057	0.0248353
F15W0	1.04535	0.896769	0.934435	0.613266	0.479632	0.580421	0.241161	0.25675	0.27082	0.107566	0.0906239	0.418244	0.161258	0.141731	0.298389	0.479688	0.207118	0.119266	0.092403	0.157563	0.113655	0.113655	0.113655	0.126122	0.0560333	0.256262	0.0790413	0.076189	0.197886	0.141512	0.0590105	0.0845479	0.0875372	0.0621419	0.074417	0.24529	0.0565768	0.0676536	0.0403156	0.0454726	0.0419968	0.0419968	0.0594951	0.0650131	0.0660292	0.076883	0.0773151	0.0451218	0.0856486
F15W4	1.50095	0.97557	0.843702	0.822313	1.12828	0.204374	0.227501	0.213965	0.0670053	0.0785781	0.0403431	0.263691	0.0652692	0.0564583	0.111664	0.187698	0.0962245	0.0526487	0.0497011	0.0545982	0.0368379	0.0368379	0.0368379	0.0391165	0.0315901	0.0986959	0.0398784	0.029015	0.0972845	0.0308591	0.0104499	0.0103868	0.0262667	0.013913	0.0141099	0.0906625	0.0204014	0.00366	0.0304262	0.022783	0.00603	0.00603	0.0203291	0.0584005	0.0047	0.00582	0.0236121	0.0259456	0.00526
F16W0	1.01001	0.828796	0.728499	0.561171	0.268587	0.529185	0.359827	0.302067	0.455414	0.223826	0.207594	0.369937	0.259684	0.234805	0.420376	0.363021	0.245194	0.23672	0.218105	0.205342	0.26678	0.26678	0.26678	0.27415	0.140697	0.220727	0.191311	0.134137	0.378338	0.180146	0.243649	0.178587	0.208943	0.180998	0.191341	0.192794	0.267491	0.0880893	0.197518	0.130781	0.0914205	0.0914205	0.105258	0.102954	0.0938974	0.0814779	0.196943	0.138677	0.100442
F16W4	1.56522	1.05865	0.969847	0.454822	0.379515	0.276933	0.260735	0.163268	0.267591	0.170514	0.128606	0.302296	0.155771	0.138772	0.235721	0.0980455	0.178797	0.133345	0.156111	0.133767	0.115385	0.115385	0.115385	0.116763	0.104156	0.160469	0.115035	0.073567	0.0740403	0.112599	0.158299	0.0863283	0.0806306	0.126142	0.0768529	0.136865	0.0787361	0.0516088	0.123105	0.0714008	0.0461778	0.0461778	0.101806	0.0493479	0.0546092	0.065389	0.0787361	0.0708866	0.0618474
F19W0	1.09964	0.886715	0.532551	0.725649	0.285971	0.250102	0.325526	0.668192	0.370016	0.518723	0.218046	0.157786	0.24316	0.452108	0.185341	0.327005	0.264599	0.209832	0.072692	0.286439	0.1326	0.1326	0.1326	0.139599	0.175679	0.125561	0.229207	0.305859	0.0740922	0.213224	0.201107	0.250567	0.109047	0.239949	0.158714	0.0995198	0.0959357	0.145785	0.0300792	0.142966	0.132505	0.132505	0.15894	0.104852	0.16812	0.188927	0.132811	0.0361524	0.147825
F19W4	2.12162	1.2631	0.573625	1.1038	1.57935	0.136587	0.00743	0.032779	0.0301549	0.0190034	0.012725	0.00341	0.0112877	0.00969	0.0144106	0.0648163	0.0191049	0.00929	0.0101353	0.00248	0	0	0	0	0.00454	0.00256	0.0102276	0.00488	0.00567	0	0	0.00399	0	0	0.00614	0	0	0	0.00661	0.00757	0.00389	0.00389	0	0.00353	0.00243	0.00237	0	0.00364	0.00362
F20W0	0.730149	0.530242	0.625786	0.447731	0.18309	0.382717	0.708232	0.462181	0.477722	0.441496	0.469175	0.281316	0.42391	0.413161	0.416334	0.304544	0.351232	0.30453	0.395505	0.421283	0.335908	0.335908	0.335908	0.350988	0.271943	0.219294	0.320059	0.269418	0.271755	0.294314	0.241936	0.301034	0.312497	0.289543	0.2242	0.170834	0.212266	0.270911	0.18162	0.226695	0.293285	0.293285	0.242901	0.214983	0.081722	0.0966203	0.212266	0.218933	0.135421
F20W4	1.326	0.921334	0.803422	0.706823	0.649679	0.449437	0.516012	0.250225	0.31722	0.231039	0.220006	0.110134	0.230128	0.206607	0.189169	0.130382	0.208918	0.158998	0.222719	0.232224	0.231321	0.231321	0.231321	0.222255	0.0734543	0.115795	0.164756	0.115932	0.102423	0.0997222	0.110273	0.169781	0.158261	0.177365	0.0897267	0.084668	0.0295191	0.105732	0.0796015	0.0994375	0.126169	0.126169	0.143361	0.0932381	0.0246643	0.0304026	0.0487505	0.0847539	0.0792827
F21W0	1.11088	0.787924	0.406045	0.553169	1.06799	0.320696	0.321006	0.359743	0.419567	0.255744	0.31595	0.136465	0.238556	0.212041	0.230133	0.238399	0.244132	0.295514	0.2934	0.209159	0.357131	0.357131	0.357131	0.320434	0.211842	0.10578	0.246613	0.129144	0.168566	0.173242	0.437106	0.167441	0.232306	0.150603	0.17445	0.0896941	0.237069	0.127696	0.149423	0.167192	0.143349	0.143349	0.129378	0.127305	0.107753	0.128453	0.237069	0.142474	0.120624
F21W4	1.37229	0.721656	0.623335	0.728047	0.950928	0.359068	0.310882	0.222514	0.413731	0.166642	0.167695	0.142298	0.159835	0.140503	0.219334	0.165679	0.19244	0.168306	0.188886	0.179472	0.204823	0.204823	0.204823	0.1927	0.14403	0.11025	0.17397	0.0761442	0.118116	0.125466	0.296382	0.140715	0.135149	0.162671	0.135057	0.0775363	0.162041	0.0807507	0.149265	0.119156	0.0526831	0.0526831	0.0983452	0.0839988	0.0863436	0.0967202	0.162041	0.109154	0.0895377
[truncated: 49 more columns]

## Sheet: Table S5
Table S5. Relative abundance of the genes assocaited with module of lipopolysaccharide biosynthesis-KDO2-lipid A (M00060), and gene stratification by microbial species. Only genes were significantly differented between W0_Rm and W4_Rm were listed.
	F15W0	F15W1	F15W4	F15W12	F16W0	F16W1	F16W4	F16W12	F18W0	F18W1	F18W4	F19W0	F19W1	F19W4	F19W12	F20W0	F20W1	F20W4	F20W12	F21W0	F21W1	F21W4	F21W12	F7W4	F7W12	F4W4	F4W12	F9W4	F9W12	F11W0	F11W1	F11W4	F13W0	F13W1	F13W4	F13W12	F17W0	F17W1	F17W4	F17W12	F1W0	F1W1	F1W4	F1W12	F2W0	F2W1	F2W4	F2W12	F3W0
K00677	4.58278e-05	1.22465e-05	7.00294e-06	5.21007e-06	4.91802e-05	6.91586e-06	7.72871e-06	1.90999e-05	5.1894e-05	1.97538e-05	2.57379e-05	1.59681e-05	5.6616e-06	0	1.70491e-06	4.01232e-05	1.82495e-06	7.03478e-06	1.29018e-05	9.0734e-06	1.2284e-05	6.21958e-06	4.3616e-06	3.31553e-05	1.30671e-05	1.39576e-05	0.00012962	2.71067e-05	4.10864e-05	0.000105161	0	0	5.00497e-06	8.13532e-05	2.10248e-05	2.78581e-05	3.35601e-05	1.04516e-05	3.48741e-06	1.21334e-05	8.05738e-05	3.05879e-05	1.59651e-05	7.30111e-05	2.78513e-05	5.16212e-06	6.1038e-06	8.77878e-06	6.98488e-05
K00677|g__Aeromonas.s__Aeromonas_allosaccharophila	0	0	0	0	0	0	0	0	0	0	0	0	0	0	0	0	0	0	0	0	0	0	0	0	0	0	0	0	0	0	0	0	0	0	0	0	0	0	0	0	0	0	0	0	0	0	0	0	0
K00677|g__Aeromonas.s__Aeromonas_caviae	0	0	0	0	0	0	0	0	0	0	0	0	0	0	0	0	0	0	0	0	0	0	0	0	0	0	0	0	0	0	0	0	0	0	0	0	0	0	0	0	0	0	0	0	0	0	0	0	0
K00677|g__Aeromonas.s__Aeromonas_media	0	0	0	0	0	0	0	0	0	0	0	0	0	0	0	0	0	0	0	0	0	0	0	0	0	0	0	0	0	0	0	0	0	0	0	0	0	0	0	0	0	0	0	0	0	0	0	0	0
K00677|g__Aeromonas.s__Aeromonas_veronii	0	0	0	0	0	0	0	0	2.03491e-06	0	0	0	0	0	0	0	0	0	0	0	0	0	0	0	0	0	0	0	0	0	0	0	0	0	0	0	0	0	0	0	0	0	0	0	0	0	0	0	0
K00677|g__Akkermansia.s__Akkermansia_muciniphila	0	0	0	0	0	0	0	0	0	0	0	0	0	0	0	0	0	0	0	0	0	0	0	0	0	0	0	0	0	0	0	0	0	0	0	0	0	0	0	0	0	0	0	0	0	0	0	0	0
K00677|g__Bacteroides.s__Bacteroides_dorei	0	0	0	0	7.47986e-06	1.52677e-07	0	0	4.04016e-05	0	0	0	0	0	0	0	0	0	0	0	0	0	0	6.52969e-06	5.12827e-06	4.12131e-07	0	0	0	0	0	0	0	0	3.67866e-06	7.25863e-06	0	0	0	0	0	0	0	0	0	0	0	0	0
K00677|g__Bacteroides.s__Bacteroides_massiliensis	0	0	0	0	0	0	0	0	0	0	0	0	0	0	0	1.21176e-06	7.18787e-07	4.35248e-07	3.15704e-06	0	5.99084e-07	5.3447e-07	1.11344e-06	5.04106e-06	0	0	0	0	7.8227e-07	0	0	0	0	0	0	0	0	0	0	0	0	4.33354e-07	1.8015e-06	0	0	0	0	0	0
K00677|g__Bacteroides.s__Bacteroides_vulgatus	2.38256e-05	1.17649e-07	1.76773e-06	8.57277e-07	1.84806e-05	2.37014e-07	7.53948e-07	5.98271e-07	0	1.03528e-06	3.33135e-06	0	3.21286e-06	0	0	1.51674e-06	1.03688e-07	0	4.9658e-07	1.56647e-07	4.28485e-08	2.66055e-07	5.5776e-07	1.11322e-05	1.8618e-06	1.02869e-06	0	1.63422e-05	2.54625e-05	0	0	0	0	1.54915e-05	1.13435e-05	1.08747e-05	0	1.08831e-06	2.15008e-06	3.05562e-06	4.79811e-05	9.53411e-06	6.59102e-06	1.53252e-05	9.30058e-06	1.28029e-06	3.82237e-07	2.99048e-06	1.42589e-05
K00677|g__Bacteroides.s__Bacteroides_vulgatus_CAG_6	1.67267e-05	3.13362e-07	1.18756e-06	5.31721e-07	1.17835e-05	2.77905e-07	3.74427e-07	2.76566e-07	0	1.51077e-06	5.35279e-06	0	2.02556e-06	0	0	3.21458e-06	1.03688e-07	0	7.65573e-07	2.11282e-07	2.77673e-07	2.407e-07	1.19737e-06	6.81041e-06	1.25208e-06	7.49983e-07	0	1.07645e-05	1.28639e-05	0	0	0	0	7.74504e-06	6.00266e-06	6.78945e-06	0	7.72897e-07	1.20722e-06	2.10487e-06	3.20321e-05	6.78644e-06	7.57258e-06	9.15584e-06	1.70996e-05	2.08554e-06	8.92723e-07	5.53996e-06	3.61677e-06
K00677|g__Campylobacter.s__Campylobacter_concisus	0	0	0	0	0	0	0	0	6.10259e-07	0	0	0	0	0	0	0	0	0	0	0	0	0	0	0	0	0	0	0	0	0	0	0	0	0	0	0	0	0	0	0	0	0	0	0	0	0	0	0	0
K00677|g__Citrobacter.s__Citrobacter_braakii	0	0	0	0	0	0	0	0	0	0	0	0	0	0	0	0	0	0	0	0	0	0	0	0	0	0	0	0	0	0	0	0	0	0	0	0	0	0	0	0	0	0	0	0	0	0	0	0	0
K00677|g__Citrobacter.s__Citrobacter_freundii	0	0	0	0	0	0	0	0	0	0	0	0	0	0	0	0	0	0	0	0	0	0	0	0	0	1.72693e-06	0	0	0	0	0	0	0	0	0	0	0	0	0	0	0	0	0	0	0	0	0	0	0
K00677|g__Citrobacter.s__Citrobacter_portucalensis	0	0	0	0	0	0	0	0	0	0	0	0	0	0	0	0	0	0	0	0	0	0	0	0	0	8.63635e-07	0	0	0	0	0	0	0	0	0	0	0	0	0	0	0	0	0	0	0	0	0	0	0
K00677|g__Citrobacter.s__Citrobacter_werkmanii	0	0	0	0	0	0	0	0	0	0	0	0	0	0	0	0	0	0	0	0	0	0	0	0	0	0	0	0	0	0	0	0	0	0	0	0	0	0	0	0	0	0	0	0	0	0	0	0	0
K00677|g__Citrobacter.s__Citrobacter_youngae	0	0	0	0	0	0	0	0	0	0	0	0	0	0	0	0	0	0	0	0	0	0	0	0	0	5.97809e-07	0	0	0	0	0	0	0	0	0	0	0	0	0	0	0	0	0	0	0	0	0	0	0
K00677|g__Enterobacter.s__Enterobacter_bugandensis	0	0	0	0	0	0	0	0	0	0	0	0	0	0	0	0	0	0	0	0	0	0	0	0	0	0	0	0	0	0	0	0	0	0	0	0	0	0	0	0	0	0	0	0	0	0	0	0	0
K00677|g__Enterobacter.s__Enterobacter_cloacae_complex	1.35562e-06	3.62332e-06	0	0	0	0	0	0	0	0	0	0	0	0	0	0	0	0	0	0	0	0	0	0	0	0	0	0	0	0	0	0	0	0	0	0	0	2.4675e-07	0	0	0	0	0	0	0	0	0	0	0
K00677|g__Enterobacter.s__Enterobacter_mori	0	0	0	0	0	0	7.40559e-08	0	0	0	0	0	0	0	0	0	0	0	0	0	0	0	0	0	0	0	0	0	0	0	0	0	0	0	0	0	0	0	0	0	0	0	0	0	0	0	0	0	0
K00677|g__Escherichia.s__Escherichia_coli	1.91604e-06	9.92932e-07	4.32545e-07	9.55645e-07	1.02683e-06	3.59503e-06	8.08738e-07	2.16719e-06	8.65087e-06	2.1934e-06	1.65948e-05	1.59681e-05	4.2318e-07	0	1.70491e-06	3.41801e-05	8.98789e-07	6.59954e-06	7.67912e-06	1.68588e-06	2.01915e-06	3.75668e-07	3.78099e-07	3.64205e-06	2.62887e-06	4.59454e-07	0.00012962	0	0	0.000105161	0	0	3.66492e-06	5.81167e-05	0	1.30203e-07	3.35601e-05	2.18188e-06	1.30114e-07	3.06941e-06	2.01611e-07	1.14611e-05	0	4.48282e-05	1.14754e-06	1.68971e-07	0	6.2065e-08	5.19731e-05
K00677|g__Fusobacterium.s__Fusobacterium_mortiferum	4.79271e-07	0	0	0	0	0	0	0	0	1.25618e-05	2.8417e-07	0	0	0	0	0	0	0	0	0	0	0	0	0	0	0	0	0	0	0	0	0	0	0	0	0	0	0	0	0	0	0	0	0	0	0	0	0	0
K00677|g__Fusobacterium.s__Fusobacterium_nucleatum	0	0	0	0	0	0	0	0	1.96327e-07	0	0	0	0	0	0	0	0	0	0	0	0	0	0	0	0	0	0	0	0	0	0	0	0	0	0	0	0	0	0	0	0	0	0	0	0	0	0	0	0
K00677|g__Haemophilus.s__Haemophilus_haemolyticus	0	0	0	0	0	0	0	0	0	1.46234e-06	0	0	0	0	0	0	0	0	0	0	0	0	0	0	0	0	0	0	0	0	0	0	0	0	0	0	0	0	0	0	0	0	0	0	0	0	0	0	0
K00677|g__Haemophilus.s__Haemophilus_parainfluenzae	3.68007e-07	6.9035e-07	1.04361e-06	0	1.02465e-06	0	2.18376e-07	1.33675e-07	0	9.90298e-07	1.7484e-07	0	0	0	0	0	0	0	0	3.54459e-07	5.56103e-07	2.81935e-07	0	0	1.0213e-06	0	0	0	0	0	0	0	0	0	0	0	0	2.98723e-06	0	0	3.58922e-07	2.37301e-06	0	2.18463e-06	0	5.58167e-07	2.90639e-06	0	0
K00677|g__Haemophilus.s__Haemophilus_sp_HMSC71H05	4.73114e-07	0	1.24945e-06	0	0	0	0	0	0	0	0	0	0	0	0	0	0	0	0	0	0	0	0	0	0	0	0	0	0	0	0	0	0	0	0	0	0	3.17449e-06	0	0	0	0	0	0	0	1.06915e-06	1.92246e-06	0	0
K00677|g__Klebsiella.s__Klebsiella_aerogenes	0	0	0	0	0	0	0	0	0	0	0	0	0	0	0	0	0	0	6.44682e-08	0	0	0	0	0	0	0	0	0	0	0	0	0	0	0	0	0	0	0	0	0	0	0	0	0	0	0	0	0	0
K00677|g__Klebsiella.s__Klebsiella_michiganensis	0	0	0	0	0	0	0	0	0	0	0	0	0	0	0	0	0	0	0	0	0	0	0	0	0	0	0	0	0	0	0	0	0	0	0	0	0	0	0	0	0	0	0	0	0	0	0	0	0
K00677|g__Klebsiella.s__Klebsiella_oxytoca	0	0	0	0	0	0	0	0	0	0	0	0	0	0	0	0	0	0	0	0	0	0	0	0	0	0	0	0	0	0	0	0	0	0	0	0	0	0	0	0	0	0	0	0	0	0	0	0	0
K00677|g__Klebsiella.s__Klebsiella_pneumoniae	1.57727e-07	5.06824e-06	1.44418e-07	4.74382e-07	7.03215e-06	2.02734e-06	3.3842e-06	1.33958e-05	0	0	0	0	0	0	0	0	0	0	7.3896e-07	6.61933e-06	8.78911e-06	3.83465e-06	1.11493e-06	0	0	1.90899e-06	0	0	0	0	0	0	1.34005e-06	0	0	4.34753e-08	0	0	0	3.48737e-07	0	0	0	1.34837e-06	2.42785e-07	0	0	6.2065e-08	0
K00677|g__Klebsiella.s__Klebsiella_quasipneumoniae	3.15421e-07	6.84677e-07	1.44325e-07	0	9.33485e-08	0	0	0	0	0	0	0	0	0	0	0	0	0	0	4.58073e-08	0	0	0	0	0	0	0	0	0	0	0	0	0	0	0	0	0	0	0	2.86851e-07	0	0	0	1.68867e-07	6.06769e-08	0	0	0	0
K00677|g__Klebsiella.s__Klebsiella_variicola	1.0514e-07	2.25795e-07	0	7.9637e-08	9.33485e-08	0	0	1.33761e-07	0	0	0	0	0	0	0	0	0	0	0	0	0	0	0	0	0	6.55209e-08	0	0	0	0	0	0	0	0	0	0	0	0	0	4.6528e-07	0	0	0	0	0	0	0	0	0
K00677|g__Klebsiella.s__Klebsiella_variicola_CAG_634	1.0514e-07	5.30194e-07	0	1.59274e-07	4.66593e-08	0	3.32007e-08	7.53859e-07	0	0	0	0	0	0	0	0	0	0	0	0	0	0	0	0	0	6.64138e-08	0	0	0	0	0	0	0	0	0	0	0	0	0	7.53286e-07	0	0	0	0	0	0	0	1.2417e-07	0
K00677|g__Kluyvera.s__Kluyvera_ascorbata	0	0	0	0	0	0	0	0	0	0	0	0	0	0	0	0	0	0	0	0	0	0	0	0	0	0	0	0	0	0	0	0	0	0	0	0	0	0	0	0	0	0	0	0	0	0	0	0	0
K00677|g__Kluyvera.s__Kluyvera_cryocrescens	0	0	0	0	0	0	0	0	0	0	0	0	0	0	0	0	0	0	0	0	0	0	0	0	0	7.90715e-07	0	0	0	0	0	0	0	0	0	0	0	0	0	0	0	0	0	0	0	0	0	0	0
K00677|g__Kluyvera.s__Kluyvera_georgiana	0	0	0	0	0	0	0	0	0	0	0	0	0	0	0	0	0	0	0	0	0	0	0	0	0	0	0	0	0	0	0	0	0	0	0	0	0	0	0	0	0	0	0	0	0	0	0	0	0
K00677|g__Raoultella.s__Raoultella_ornithinolytica	0	0	0	0	0	0	0	0	0	0	0	0	0	0	0	0	0	0	0	0	0	0	0	0	0	2.91009e-06	0	0	0	0	0	0	0	0	0	0	0	0	0	0	0	0	0	0	0	0	0	0	0
K00677|g__Raoultella.s__Raoultella_planticola	0	0	0	0	0	0	0	0	0	0	0	0	0	0	0	0	0	0	0	0	0	0	0	0	0	7.29276e-07	0	0	0	0	0	0	0	0	0	0	0	0	0	0	0	0	0	0	0	0	0	0	0
K00677|unclassified	0	0	1.03332e-06	2.15214e-06	2.11924e-06	6.25895e-07	2.08176e-06	1.64076e-06	0	0	0	0	0	0	0	0	0	0	0	0	0	6.861e-07	0	0	1.17483e-06	1.64797e-06	0	0	1.9777e-06	0	0	0	0	0	0	2.76166e-06	0	0	0	2.04931e-06	0	0	0	0	0	0	0	0	0
K00748	3.0077e-05	6.76753e-06	4.40095e-06	2.19462e-06	3.63955e-05	2.22936e-06	3.37392e-06	9.64286e-06	2.91313e-05	1.16948e-05	1.03468e-05	2.22288e-06	4.52396e-06	0	0	8.89316e-06	0	1.38696e-06	3.07155e-06	6.77993e-06	8.23594e-06	3.71185e-06	2.35061e-06	1.60963e-05	6.74754e-06	5.40307e-06	0	2.53005e-05	3.5065e-05	1.58869e-05	0	8.36996e-06	1.64356e-06	2.13683e-05	2.09333e-05	2.38397e-05	0	6.63312e-06	2.15216e-06	7.08606e-06	6.78295e-05	1.25498e-05	1.225e-05	2.03736e-05	2.27937e-05	3.52954e-06	3.32917e-06	4.78727e-06	1.35494e-05
K00748|g__Aeromonas.s__Aeromonas_veronii	0	0	0	0	0	0	0	0	4.6986e-07	0	0	0	0	0	0	0	0	0	0	0	0	0	0	0	0	0	0	0	0	0	0	0	0	0	0	0	0	0	0	0	0	0	0	0	0	0	0	0	0
K00748|g__Bacteroides.s__Bacteroides_cellulosilyticus	0	0	0	0	0	0	3.04447e-07	0	0	0	0	0	0	0	0	0	0	0	0	0	0	0	0	0	0	0	0	0	0	0	0	0	0	0	0	0	0	0	0	0	0	0	0	0	0	0	0	0	0
K00748|g__Bacteroides.s__Bacteroides_dorei	0	0	0	0	1.26303e-06	0	0	0	2.67818e-05	0	0	0	0	0	0	0	0	0	0	0	0	0	0	2.06632e-06	3.7096e-06	2.12337e-07	0	0	0	0	0	0	0	0	5.32734e-07	3.02438e-06	0	0	0	0	0	0	0	0	0	0	0	0	0
K00748|g__Bacteroides.s__Bacteroides_faecis	0	0	0	0	0	0	1.43514e-07	3.44502e-07	0	0	0	0	0	0	0	0	0	0	0	0	0	0	0	0	0	0	0	0	5.52457e-07	0	0	0	0	0	0	0	0	0	0	2.26269e-07	0	0	0	0	0	0	0	0	0
K00748|g__Bacteroides.s__Bacteroides_intestinalis	0	0	0	0	0	0	3.54426e-07	0	0	0	0	0	0	0	0	0	0	0	0	0	0	0	0	0	0	3.41891e-07	0	0	0	0	0	0	0	0	0	0	0	0	0	0	0	0	0	0	0	0	0	0	0
K00748|g__Bacteroides.s__Bacteroides_thetaiotaomicron	0	0	4.63936e-07	3.84781e-07	9.07019e-07	0	0	0	0	0	0	0	1.49965e-07	0	0	0	0	0	0	0	0	0	0	0	0	0	0	0	6.39224e-08	0	0	0	0	0	0	0	0	0	0	8.29629e-07	0	0	0	0	0	0	0	0	0
K00748|g__Bacteroides.s__Bacteroides_vulgatus	1.10713e-05	1.48099e-07	1.92084e-06	9.48917e-07	1.65698e-05	2.47827e-07	4.99812e-07	2.54197e-07	0	5.88271e-07	2.73609e-06	0	1.3661e-06	0	0	1.9008e-06	0	2.74197e-07	3.53884e-07	3.95394e-07	4.27464e-07	5.14424e-07	1.11708e-06	9.21677e-06	2.01208e-06	6.86418e-07	0	9.61969e-06	1.40459e-05	0	0	3.04505e-06	0	1.72391e-05	1.38538e-05	1.52516e-05	0	6.47557e-07	1.03434e-06	1.84182e-06	3.15903e-05	6.76584e-06	6.63372e-06	7.83652e-06	1.73015e-05	2.0717e-06	5.60869e-07	3.15975e-06	6.77472e-06
K00748|g__Bacteroides.s__Bacteroides_vulgatus_CAG_6	1.50464e-05	1.97923e-07	8.35454e-07	3.32615e-07	1.21752e-05	3.19976e-07	3.8118e-07	3.16226e-07	0	6.49104e-07	3.902e-06	0	3.00789e-06	0	0	7.01765e-07	0	1.62926e-07	3.53884e-07	1.64952e-07	6.62952e-08	7.38974e-08	2.98299e-07	3.79069e-06	3.78703e-07	8.97564e-07	0	1.56808e-05	2.04027e-05	0	0	2.52462e-06	0	4.1292e-06	6.2704e-06	5.56376e-06	0	4.03695e-07	1.11782e-06	2.66541e-06	3.59833e-05	4.83927e-06	5.61624e-06	9.97585e-06	5.49212e-06	6.16377e-07	2.79797e-07	1.35514e-06	6.77472e-06
K00748|g__Campylobacter.s__Campylobacter_concisus	0	0	0	0	0	0	0	0	2.20696e-07	0	0	0	0	0	0	0	0	0	0	0	0	0	0	0	0	0	0	0	0	0	0	0	0	0	0	0	0	0	0	0	0	0	0	0	0	0	0	0	0
K00748|g__Citrobacter.s__Citrobacter_braakii	0	0	0	0	0	0	0	0	0	0	0	0	0	0	0	0	0	0	0	0	0	0	0	0	0	0	0	0	0	0	0	0	0	0	0	0	0	0	0	0	0	0	0	0	0	0	0	0	0
K00748|g__Citrobacter.s__Citrobacter_freundii	0	0	0	0	0	0	0	0	0	0	0	0	0	0	0	0	0	0	0	0	0	0	0	0	0	2.97629e-07	0	0	0	0	0	0	0	0	0	0	0	0	0	0	0	0	0	0	0	0	0	0	0
K00748|g__Citrobacter.s__Citrobacter_portucalensis	0	0	0	0	0	0	0	0	0	0	0	0	0	0	0	0	0	0	0	0	0	0	0	0	0	1.56748e-06	0	0	0	0	0	0	0	0	0	0	0	0	0	0	0	0	0	0	0	0	0	0	0
K00748|g__Citrobacter.s__Citrobacter_werkmanii	0	0	0	0	0	0	0	0	0	0	0	0	0	0	0	0	0	0	0	0	0	0	0	0	0	0	0	0	0	0	0	0	0	0	0	0	0	0	0	0	0	0	0	0	0	0	0	0	0
K00748|g__Citrobacter.s__Citrobacter_youngae	0	0	0	0	0	0	0	0	0	0	0	0	0	0	0	0	0	0	0	0	0	0	0	0	0	1.27555e-07	0	0	0	0	0	0	0	0	0	0	0	0	0	0	0	0	0	0	0	0	0	0	0
K00748|g__Cloacibacillus.s__Cloacibacillus_porcorum	0	0	0	0	0	0	0	1.44803e-07	0	0	0	0	0	0	0	0	0	0	0	0	0	0	0	0	0	0	0	0	0	0	0	0	0	0	0	0	0	0	0	0	0	0	0	0	0	0	0	0	0
K00748|g__Dialister.s__Dialister_pneumosintes	0	0	0	0	0	0	0	0	1.97358e-07	0	0	0	0	0	0	0	0	0	0	0	0	0	0	0	0	0	0	0	0	0	0	0	0	0	0	0	0	0	0	0	0	0	0	0	0	0	0	0	0
K00748|g__Enterobacter.s__Enterobacter_bugandensis	0	0	0	0	0	0	0	0	0	0	0	0	0	0	0	0	0	0	0	0	0	0	0	0	0	0	0	0	0	0	0	0	0	0	0	0	0	0	0	0	0	0	0	0	0	0	0	0	0
K00748|g__Enterobacter.s__Enterobacter_cloacae_complex	1.80982e-06	2.82537e-06	0	0	0	0	0	0	0	0	0	0	0	0	0	0	0	0	0	0	0	0	0	0	0	0	0	0	0	0	0	0	0	0	0	0	0	2.38688e-07	0	0	0	0	0	0	0	0	0	0	0
K00748|g__Enterobacter.s__Enterobacter_mori	0	0	0	0	0	0	1.89465e-07	0	0	0	0	0	0	0	0	0	0	0	0	0	0	0	0	0	0	0	0	0	0	0	0	0	0	0	0	0	0	0	0	0	0	0	0	0	0	0	0	0	0
K00748|g__Escherichia.s__Escherichia_coli	3.33723e-07	2.70119e-07	3.08058e-08	2.2831e-07	2.96326e-08	3.17494e-07	2.36979e-08	3.9646e-07	9.55672e-07	0	2.78969e-06	2.22288e-06	0	0	0	6.29057e-06	0	9.4984e-07	1.44268e-06	1.96177e-07	9.28318e-08	3.00763e-08	0	0	2.18453e-07	4.25184e-08	0	0	0	1.58869e-05	0	0	0	0	0	0	0	1.60435e-07	0	3.3469e-07	0	0	0	9.68717e-07	0	0	0	0	0
K00748|g__Fusobacterium.s__Fusobacterium_mortiferum	1.01718e-06	0	0	0	0	0	0	2.44838e-07	0	9.42988e-06	3.3784e-07	0	0	0	0	0	0	0	0	0	0	0	0	1.02251e-06	0	0	0	0	0	0	0	0	0	0	0	0	0	0	0	0	0	0	0	0	0	0	0	0	0
K00748|g__Haemophilus.s__Haemophilus_haemolyticus	0	0	0	0	0	0	0	0	0	6.83908e-07	0	0	0	0	0	0	0	0	0	0	0	0	0	0	0	0	0	0	0	0	0	0	0	0	0	0	0	0	0	0	0	0	0	0	0	0	0	0	0
K00748|g__Haemophilus.s__Haemophilus_parainfluenzae	2.30669e-07	3.11275e-07	3.29992e-07	2.49181e-07	7.87414e-07	0	1.62473e-07	0	0	3.43592e-07	5.47369e-07	0	0	0	0	0	0	0	1.0022e-07	0	2.33114e-07	0	0	0	4.2868e-07	0	0	0	0	0	0	0	4.46741e-07	0	2.76385e-07	0	0	2.03965e-06	0	0	2.55918e-07	7.31295e-07	0	1.18861e-06	0	4.21454e-07	5.80784e-07	2.33479e-07	0
K00748|g__Haemophilus.s__Haemophilus_sp_HMSC71H05	1.31821e-07	0	4.52045e-07	0	0	0	0	0	0	0	0	0	0	0	0	0	0	0	0	0	0	0	0	0	0	0	0	0	0	0	0	0	0	0	0	0	0	2.786e-06	0	0	0	0	0	0	0	4.20013e-07	1.90768e-06	3.88999e-08	0
K00748|g__Klebsiella.s__Klebsiella_aerogenes	0	0	0	0	0	0	0	0	0	0	0	0	0	0	0	0	0	0	1.23469e-07	0	0	0	0	0	0	0	0	0	0	0	0	0	0	0	0	0	0	0	0	0	0	0	0	0	0	0	0	0	0
K00748|g__Klebsiella.s__Klebsiella_michiganensis	0	0	0	0	0	0	0	0	0	0	0	0	0	0	0	0	0	0	0	0	0	0	0	0	0	0	0	0	0	0	0	0	0	0	0	0	0	0	0	0	0	0	0	0	0	0	0	0	0
K00748|g__Klebsiella.s__Klebsiella_oxytoca	0	0	0	0	0	0	0	0	0	0	0	0	0	0	0	0	0	0	0	0	0	0	0	0	0	0	0	0	0	0	0	0	0	0	0	0	0	0	0	0	0	0	0	0	0	0	0	0	0
K00748|g__Klebsiella.s__Klebsiella_pneumoniae	1.00632e-07	1.38706e-06	9.21402e-08	0	4.51652e-06	1.14534e-06	1.22039e-06	7.29235e-06	0	0	0	0	0	0	0	0	0	0	6.56235e-07	5.81945e-06	7.40335e-06	3.09343e-06	9.10609e-07	0	0	0	0	0	0	0	0	0	1.19682e-06	0	0	0	0	0	0	1.85546e-07	0	0	0	2.42517e-07	0	0	0	0	0
K00748|g__Klebsiella.s__Klebsiella_quasipneumoniae	1.6772e-07	1.071e-06	2.75743e-07	0	1.19098e-07	0	4.72536e-08	1.69683e-07	0	0	0	0	0	0	0	0	0	0	4.11359e-08	0	1.28904e-08	0	2.46317e-08	0	0	0	0	0	0	0	0	0	0	0	0	0	0	0	0	3.71464e-08	0	0	0	5.38927e-08	0	0	0	0	0
K00748|g__Klebsiella.s__Klebsiella_variicola	1.00632e-07	2.65085e-07	0	2.53819e-08	2.77805e-08	2.30748e-08	4.72536e-08	1.40095e-07	0	0	0	0	0	0	0	0	0	0	0	0	0	0	0	0	0	4.23909e-08	0	0	0	0	0	0	0	0	0	0	0	0	0	3.71204e-07	0	0	0	8.05688e-08	0	0	0	0	0
K00748|g__Klebsiella.s__Klebsiella_variicola_CAG_634	6.70878e-08	2.91655e-07	0	2.54074e-08	0	0	0	3.39737e-07	0	0	0	0	0	0	0	0	0	0	0	0	0	0	0	0	0	8.47818e-08	0	0	0	0	0	0	0	0	0	0	0	0	0	5.94306e-07	0	0	0	2.69464e-08	0	0	0	0	0
K00748|g__Kluyvera.s__Kluyvera_ascorbata	0	0	0	0	0	0	0	0	0	0	0	0	0	0	0	0	0	0	0	0	0	0	0	0	0	0	0	0	0	0	0	0	0	0	0	0	0	0	0	0	0	0	0	0	0	0	0	0	0
K00748|g__Kluyvera.s__Kluyvera_cryocrescens	0	0	0	0	0	0	0	0	0	0	0	0	0	0	0	0	0	0	0	0	0	0	0	0	0	1.27555e-07	0	0	0	0	0	0	0	0	0	0	0	0	0	0	0	0	0	0	0	0	0	0	0
K00748|g__Kluyvera.s__Kluyvera_georgiana	0	0	0	0	0	0	0	0	0	0	0	0	0	0	0	0	0	0	0	0	0	0	0	0	0	0	0	0	0	0	0	0	0	0	0	0	0	0	0	0	0	0	0	0	0	0	0	0	0
K00748|g__Leclercia.s__Leclercia_adecarboxylata	0	0	0	0	0	0	0	0	0	0	0	0	0	0	0	0	0	0	0	0	0	0	0	0	0	0	0	0	0	0	0	0	0	0	0	0	0	0	0	0	0	0	0	0	0	0	0	0	0
K00748|g__Neisseria.s__Neisseria_elongata	0	0	0	0	0	0	0	0	0	0	0	0	0	0	0	0	0	0	0	0	0	0	0	0	0	0	0	0	0	0	0	0	0	0	0	0	0	0	0	0	0	0	0	0	0	0	0	0	0
K00748|g__Raoultella.s__Raoultella_ornithinolytica	0	0	0	0	0	0	0	0	0	0	0	0	0	0	0	0	0	0	0	0	0	0	0	0	0	6.78552e-07	0	0	0	0	0	0	0	0	0	0	0	0	0	0	0	0	0	0	0	0	0	0	0
K00748|g__Raoultella.s__Raoultella_planticola	0	0	0	0	0	0	0	0	0	0	0	0	0	0	0	0	0	0	0	0	0	0	0	0	0	2.96396e-07	0	0	0	0	0	0	0	0	0	0	0	0	0	0	0	0	0	0	0	0	0	0	0
K00748|unclassified	0	0	0	0	0	1.75654e-07	0	0	5.05886e-07	0	3.37504e-08	0	0	0	0	0	0	0	0	2.03926e-07	0	0	0	0	0	0	0	0	0	0	0	2.80029e-06	0	0	0	0	0	3.57089e-07	0	0	0	2.13388e-07	0	0	0	0	0	0	0
K02517	1.86328e-05	1.17973e-06	7.14202e-06	6.39387e-06	3.35186e-05	2.50014e-06	5.1432e-06	6.35594e-06	7.44018e-05	1.30112e-05	1.41976e-05	5.32304e-06	3.60333e-06	0	5.42891e-07	8.68861e-06	7.05469e-07	1.72724e-06	2.90418e-06	2.39653e-06	3.42305e-06	3.77407e-06	1.96048e-06	1.36446e-05	1.74134e-05	3.82096e-06	3.08896e-05	1.92373e-05	3.03356e-05	2.42015e-05	0	3.17022e-06	4.19274e-06	4.20003e-05	1.70655e-05	2.94329e-05	4.03255e-05	7.26515e-06	2.35371e-06	9.49324e-06	5.05306e-05	1.70957e-05	9.36291e-06	2.98479e-05	2.08785e-05	4.67118e-06	3.12576e-06	5.2462e-06	1.15777e-05
K02517|g__Alistipes.s__Alistipes_finegoldii	0	1.58584e-07	0	0	0	2.20697e-07	1.81881e-07	7.71349e-07	0	0	0	0	0	0	0	0	0	0	0	0	0	0	0	0	0	0	0	0	1.36372e-07	0	0	0	0	0	0	0	0	0	0	1.10564e-06	0	0	0	0	0	0	0	0	0
K02517|g__Bacteroides.s__Bacteroides_cellulosilyticus	0	0	0	0	0	0	0	0	0	0	0	0	0	0	0	0	0	0	0	0	0	0	0	0	0	0	0	0	0	0	0	0	0	0	0	0	0	0	0	0	0	0	0	0	0	0	0	0	0
K02517|g__Bacteroides.s__Bacteroides_dorei	0	0	0	0	2.50081e-06	9.51253e-08	0	0	3.11397e-05	0	0	0	0	0	0	0	0	0	0	0	0	0	0	1.01194e-06	2.60604e-06	1.0974e-07	0	0	0	0	0	0	0	0	2.35444e-06	4.12267e-06	0	0	0	0	0	0	0	0	0	0	0	0	0
K02517|g__Bacteroides.s__Bacteroides_faecis	0	0	0	0	0	0	1.85578e-07	0	0	0	0	0	0	0	0	0	0	0	0	0	0	0	0	0	0	0	0	0	5.65195e-07	0	0	0	0	0	0	0	0	0	2.95782e-07	6.47659e-07	0	0	0	0	0	0	0	0	0
K02517|g__Bacteroides.s__Bacteroides_fragilis	0	0	0	0	0	0	0	0	2.60937e-05	0	0	0	0	0	0	0	0	0	0	0	0	0	0	1.89858e-06	4.66816e-06	0	0	0	0	0	0	0	1.91062e-06	1.37366e-06	2.01184e-06	3.52331e-06	1.60483e-05	4.80865e-07	0	0	4.7305e-07	1.15176e-06	1.93847e-07	0	0	6.21531e-07	0	0	0
K02517|g__Bacteroides.s__Bacteroides_fragilis_CAG_47	0	0	0	0	0	0	0	0	1.46471e-05	0	0	0	0	0	0	0	0	0	0	0	0	0	0	4.21942e-07	2.49852e-06	0	0	0	0	0	0	0	9.94539e-07	4.57887e-07	8.01358e-07	1.44123e-06	7.29943e-06	2.14502e-07	0	0	1.31618e-07	7.13416e-07	0	0	0	9.63798e-08	0	0	0
K02517|g__Bacteroides.s__Bacteroides_thetaiotaomicron	0	0	3.26573e-07	3.06163e-07	1.16278e-06	0	0	0	9.88263e-08	0	0	0	0	0	0	0	0	0	0	0	0	0	0	0	0	0	0	0	3.95662e-07	0	0	0	0	0	0	0	0	0	3.72469e-08	7.49896e-07	3.08323e-07	0	0	0	6.66553e-07	0	0	2.66617e-07	0
K02517|g__Bacteroides.s__Bacteroides_vulgatus	7.65494e-06	0	7.11584e-07	4.25249e-07	1.25537e-05	1.5855e-07	2.75204e-07	2.57278e-07	0	5.89499e-07	3.23388e-06	0	1.33176e-06	0	0	1.03856e-06	0	0	3.19432e-07	2.51401e-07	3.39924e-07	5.75569e-07	3.50675e-07	2.81174e-06	9.22223e-07	3.29178e-07	0	7.54591e-06	1.00824e-05	0	0	6.53705e-07	0	7.07037e-06	4.53826e-06	5.75283e-06	0	2.56897e-07	7.12603e-07	1.05411e-06	2.13008e-05	4.73313e-06	3.73141e-06	4.87002e-06	1.13241e-05	2.39645e-06	5.11282e-07	2.63792e-06	0
K02517|g__Bacteroides.s__Bacteroides_vulgatus_CAG_6	9.58888e-06	0	1.42132e-06	2.95944e-07	8.08679e-06	2.80191e-07	5.4472e-07	3.29237e-07	0	1.19e-06	4.39299e-06	0	2.15834e-06	0	0	5.54532e-07	0	0	3.46045e-07	8.43887e-08	2.55473e-07	1.33704e-07	5.71545e-07	4.84318e-06	1.73417e-06	4.38748e-07	0	1.16914e-05	1.38428e-05	0	0	2.51651e-06	0	1.144e-05	7.13543e-06	9.15793e-06	0	4.13963e-07	9.64727e-07	1.96384e-06	2.83168e-05	5.66974e-06	4.98703e-06	5.89104e-06	8.48525e-06	7.84338e-07	5.13513e-07	1.94126e-06	0
K02517|g__Campylobacter.s__Campylobacter_concisus	0	0	0	0	0	0	0	0	1.97653e-07	0	0	0	0	0	0	0	0	0	0	0	0	0	0	0	0	0	0	0	0	0	0	0	0	0	0	0	0	0	0	0	0	0	0	0	0	0	0	0	0
K02517|g__Escherichia.s__Escherichia_coli	3.0489e-07	0	0	0	3.86926e-07	4.41592e-07	3.06888e-08	3.28153e-07	2.22481e-06	3.78864e-07	2.36438e-06	5.32304e-06	0	0	3.51111e-07	7.09552e-06	7.05469e-07	1.15285e-06	9.60689e-07	1.27123e-07	5.32271e-07	1.36351e-07	3.19941e-08	2.6571e-06	1.01161e-06	2.20288e-07	3.08896e-05	0	0	2.30959e-05	0	0	6.58353e-07	2.16584e-05	0	0	1.69778e-05	1.29259e-06	2.1571e-07	4.80519e-07	0	3.46551e-06	0	9.81334e-06	2.01337e-07	0	0	0	1.15777e-05
K02517|g__Fusobacterium.s__Fusobacterium_mortiferum	1.81379e-07	0	0	0	0	0	0	0	0	9.07366e-06	2.71346e-07	0	0	0	0	0	0	0	0	0	0	0	0	0	0	0	0	0	0	0	0	0	0	0	0	0	0	0	0	0	0	0	0	0	0	0	0	0	0
K02517|g__Haemophilus.s__Haemophilus_haemolyticus	0	0	0	0	0	0	0	0	0	9.63157e-07	0	0	0	0	0	0	0	0	0	0	0	0	0	0	0	0	0	0	0	0	0	0	0	0	0	0	0	0	0	0	0	0	0	0	0	0	0	0	0
K02517|g__Haemophilus.s__Haemophilus_parainfluenzae	2.99271e-07	4.02207e-07	6.20522e-07	0	1.5138e-06	1.56117e-07	1.49249e-07	0	0	8.15987e-07	4.82152e-07	0	0	0	0	0	0	0	0	1.03859e-06	6.73853e-07	1.14621e-07	0	0	9.92122e-07	0	0	0	0	0	0	0	0	0	2.24107e-07	0	0	4.09852e-06	0	0	0	1.3621e-06	0	1.36735e-06	0	3.62668e-07	4.55482e-07	1.99069e-07	0
K02517|g__Haemophilus.s__Haemophilus_sp_HMSC71H05	2.54792e-07	0	3.52295e-07	0	0	0	0	0	0	0	0	0	0	0	0	0	0	0	0	0	0	0	0	0	0	0	0	0	0	0	0	0	0	0	0	0	0	5.07818e-07	0	0	0	0	0	0	0	4.09812e-07	7.56229e-07	2.01373e-07	0
K02517|g__Klebsiella.s__Klebsiella_oxytoca	0	0	0	0	0	0	0	0	0	0	0	0	0	0	0	0	0	0	0	0	0	0	0	0	0	0	0	0	0	0	0	0	0	0	0	0	0	0	0	0	0	0	0	0	0	0	0	0	0
K02517|g__Klebsiella.s__Klebsiella_pneumoniae	3.48662e-07	0	0	0	4.25639e-07	4.42771e-07	9.209e-08	6.90659e-07	0	0	3.313e-06	0	0	0	0	0	0	0	1.27802e-06	1.69399e-07	3.42258e-07	7.79126e-08	9.41293e-08	0	0	3.23225e-07	0	0	0	0	0	0	2.93212e-07	0	0	0	0	0	0	6.24299e-07	0	0	0	7.90609e-06	2.01337e-07	0	0	0	0
K02517|g__Megasphaera.s__Megasphaera_elsdenii	0	0	0	0	0	0	0	0	0	0	0	0	0	0	0	0	0	0	0	7.25625e-07	1.15776e-06	1.62759e-06	7.70057e-07	0	0	0	0	0	0	0	0	0	0	0	0	0	0	0	0	0	0	0	0	0	0	0	0	0	0
K02517|g__Neisseria.s__Neisseria_elongata	0	0	0	0	0	0	0	0	0	0	0	0	0	0	0	0	0	0	0	0	0	0	0	0	0	0	0	0	0	0	0	0	0	0	0	0	0	0	0	0	0	0	0	0	0	0	0	0	0
K02517|g__Veillonella.s__Veillonella_atypica	0	0	0	0	0	0	0	0	0	0	1.39858e-07	0	0	0	1.91781e-07	0	0	4.81632e-07	0	0	0	0	0	0	0	0	0	0	1.61006e-07	0	0	0	0	0	0	0	0	0	0	0	0	0	0	0	0	0	3.00707e-07	0	0
K02517|unclassified	0	6.1894e-07	3.70976e-06	5.36654e-06	6.88808e-06	7.05072e-07	3.68377e-06	3.97921e-06	0	0	0	0	1.13227e-07	0	0	0	0	9.27939e-08	0	0	1.2153e-07	1.10831e-06	1.42083e-07	0	2.98059e-06	2.39974e-06	0	0	5.15219e-06	1.10554e-06	0	0	3.36015e-07	0	0	5.43497e-06	0	0	1.27616e-07	2.86721e-06	0	0	4.50619e-07	0	0	0	5.88471e-07	0	0
K02560	3.6794e-07	0	0	7.53303e-08	2.60151e-07	5.89108e-07	0	5.12759e-07	4.1644e-06	1.14835e-06	7.53685e-06	4.03245e-06	0	0	4.44228e-07	1.30119e-06	1.02789e-07	6.44558e-07	1.48619e-06	1.03549e-07	2.74053e-07	5.68742e-08	7.81693e-08	0	1.46021e-07	1.84279e-06	7.63794e-06	0	0	3.98553e-06	0	0	8.74313e-07	1.10376e-05	0	0	1.05969e-05	3.31138e-07	0	6.84284e-07	7.06819e-08	5.97857e-07	0	7.0593e-06	0	7.8214e-08	2.08783e-07	0	0
K02560|g__Citrobacter.s__Citrobacter_braakii	0	0	0	0	0	0	0	0	0	0	0	0	0	0	0	0	0	0	0	0	0	0	0	0	0	0	0	0	0	0	0	0	0	0	0	0	0	0	0	0	0	0	0	0	0	0	0	0	0
K02560|g__Citrobacter.s__Citrobacter_freundii	0	0	0	0	0	0	0	0	0	0	0	0	0	0	0	0	0	0	0	0	0	0	0	0	0	3.61619e-07	0	0	0	0	0	0	0	0	0	0	0	0	0	0	0	0	0	0	0	0	0	0	0
K02560|g__Citrobacter.s__Citrobacter_portucalensis	0	0	0	0	0	0	0	0	0	0	0	0	0	0	0	0	0	0	0	0	0	0	0	0	0	7.70604e-07	0	0	0	0	0	0	0	0	0	0	0	0	0	0	0	0	0	0	0	0	0	0	0
K02560|g__Citrobacter.s__Citrobacter_youngae	0	0	0	0	0	0	0	0	0	0	0	0	0	0	0	0	0	0	0	0	0	0	0	0	0	2.5409e-07	0	0	0	0	0	0	0	0	0	0	0	0	0	0	0	0	0	0	0	0	0	0	0
K02560|g__Enterobacter.s__Enterobacter_cloacae_complex	0	0	0	0	0	0	0	0	0	0	0	0	0	0	0	0	0	0	0	0	0	0	0	0	0	0	0	0	0	0	0	0	0	0	0	0	0	0	0	0	0	0	0	0	0	0	0	0	0
K02560|g__Escherichia.s__Escherichia_coli	0	0	0	0	0	2.02243e-07	0	3.09521e-07	3.91133e-06	4.97489e-07	6.67416e-06	4.03245e-06	0	0	4.44228e-07	1.30119e-06	0	2.54361e-07	1.31123e-06	0	0	0	0	0	0	4.99592e-08	0	0	0	3.98553e-06	0	0	2.08578e-07	1.10376e-05	0	0	1.05969e-05	3.31138e-07	0	2.60919e-07	0	5.97857e-07	0	2.63645e-06	0	0	0	0	0
K02560|g__Haemophilus.s__Haemophilus_haemolyticus	0	0	0	0	0	0	0	0	0	6.50801e-07	0	0	0	0	0	0	0	0	0	0	0	0	0	0	0	0	0	0	0	0	0	0	0	0	0	0	0	0	0	0	0	0	0	0	0	0	0	0	0
K02560|g__Klebsiella.s__Klebsiella_pneumoniae	3.6794e-07	0	0	0	1.8147e-07	3.272e-07	0	1.02746e-07	0	0	8.08689e-07	0	0	0	0	0	0	0	1.74961e-07	0	2.41721e-07	0	0	0	0	5.16599e-08	0	0	0	0	0	0	4.17157e-07	0	0	0	0	0	0	2.71612e-07	0	0	0	4.42285e-06	0	0	0	0	0
K02560|unclassified	0	0	0	7.53303e-08	7.86816e-08	5.96652e-08	0	1.00492e-07	2.53066e-07	0	5.40051e-08	0	0	0	0	0	1.02789e-07	3.90196e-07	0	1.03549e-07	3.23187e-08	5.68742e-08	7.81693e-08	0	1.46021e-07	3.54816e-07	7.63794e-06	0	0	0	0	0	2.4852e-07	0	0	0	0	0	0	1.51715e-07	7.06819e-08	0	0	0	0	7.8214e-08	2.08783e-07	0	0
[truncated: 26 more columns]

## Sheet: Table S6A
Table S6 Relative abundances of metabolites in positive ion model (A) and negative ion module (B) were significantly different between baseline and sample after FMT.
	POS80	POS1807	POS4845	POS326	POS1212	POS2601	POS4847	POS2820	POS2599	POS1808	POS4554	POS5204	POS5685	POS5911	POS1781	POS6045	POS3385	POS1327	POS5691	POS2559	POS6755	POS1458	POS4843	POS106	POS5027	POS2600	POS1006	POS3751	POS87	POS3012	POS2648	POS5111	POS437	POS1211	POS4547	POS2832	POS4838	POS373	POS4852	POS2357	POS6238	POS4323	POS2469	POS4155	POS4366	POS3386	POS1147	POS479	POS4851
F1W0	1.13345	0.595676	0.495583	0.14616	0.182392	0.24165	0.134071	0.102495	0.136132	0.115658	2.90893e-06	0.123279	0.0688606	0.0260271	0.0644523	0.0396171	0.0327893	0.0447643	0.0435153	0.0609984	0.0449836	0.0316529	0.0577078	0.0426777	0.00549383	0.0432983	0.0249496	0.0331792	0.0282295	0.02098	0.0452925	0.0222416	0.01189	0.020597	2.90893e-06	0.0115468	0.0197703	0.012463	0.0163575	0.0110636	0.00186027	2.48083e-05	0.011397	2.90893e-06	0.000953173	0.00510414	0.00453544	0.00618676	0.00941138
F1W1	0.712962	0.289069	0.280691	0.120706	0.291655	0.154124	0.0852	0.117555	0.0824112	0.0555585	2.62029e-06	0.0495756	0.0667937	0.0710812	0.047114	0.0723841	0.0503554	0.0752917	0.0520757	0.0306786	0.0387748	0.0246893	0.0332064	0.0338818	0.00457636	0.0261075	0.0390812	0.026003	0.0296944	0.0220541	0.0266112	0.0219953	0.00772772	0.0224855	2.78941e-05	0.0119891	0.0132321	0.00762776	0.00898066	0.00970412	0.0868519	2.62029e-06	0.00827697	1.62088e-05	2.66655e-05	0.00833838	0.00740712	0.00648589	0.00570332
F1W12	0.931389	0.145336	0.380833	0.178308	0.247065	0.200231	0.105811	0.0986471	0.111749	0.0265615	2.23925e-06	0.0333497	0.074098	0.171906	0.055327	0.0516168	0.0764636	0.0570094	0.0410469	0.0477826	0.0288674	0.0379966	0.0445016	0.0134748	0.00307385	0.0350616	0.010858	0.0189163	0.0258802	0.0257121	0.0209239	0.0212146	0.0193469	0.0203095	2.23925e-06	0.0145621	0.0164338	0.0058581	0.0118567	0.0123337	0.0473712	2.23925e-06	0.0097687	2.23925e-06	2.23925e-06	0.0125583	0.00854533	0.00664675	0.00683859
F1W4	0.757086	0.207641	0.312104	0.10984	0.241573	0.142713	0.0849071	0.0831976	0.0790971	0.038409	1.49833e-05	0.0514459	0.0596128	0.17569	0.0476926	0.0912687	0.0780757	0.0532091	0.0373537	0.0529486	0.0289702	0.0228365	0.0350918	0.0207417	0.0038941	0.0246249	0.0250843	0.0213158	0.0260748	0.0229394	0.0213398	0.0210078	0.00756547	0.0212058	3.56315e-05	0.0132371	0.0137484	0.00469465	0.00953395	0.00842825	0.050211	7.39187e-05	0.00791984	2.37293e-06	2.37293e-06	0.0124554	0.00544017	0.00501652	0.00507047
F2W0	0.893283	0.223463	0.391783	0.153233	0.294507	0.22458	0.112958	0.132711	0.121555	0.0414482	3.1224e-05	0.111736	0.0823133	0.0475336	0.13038	0.0432062	0.0401099	0.0837232	0.0515157	0.0609143	0.0631918	0.0305058	0.0435365	0.0196918	0.00365304	0.0372662	0.0446157	0.0333607	0.0300292	0.0754269	0.0241984	0.014044	0.02781	0.0248218	0.000200747	0.0366691	0.0171223	0.00985751	0.0121391	0.0288202	0.00126154	2.82708e-06	0.00970696	2.82708e-06	2.59235e-05	0.0061977	0.00795179	0.0101443	0.00719366
F2W1	1.00225	0.285598	0.41354	0.282409	0.257423	0.200956	0.118758	0.0684313	0.101246	0.0539095	2.22246e-06	0.037225	0.065359	0.128651	0.0444084	0.0672431	0.076441	0.0778481	0.0525281	0.0534447	0.0354458	0.0585792	0.0470036	0.0305838	0.00453758	0.0323015	0.0226237	0.0269488	0.0265542	0.0347845	0.0246601	0.0285068	0.0285657	0.0176346	2.22246e-06	0.0274001	0.0176262	0.0141436	0.0127938	0.0150011	0.0305709	3.64772e-05	0.0112734	2.24136e-05	0.000183015	0.0121169	0.016815	0.0112002	0.00781292
F2W12	1.97068	0.285904	0.864903	0.257526	0.132688	0.239839	0.232875	0.0960188	0.135522	0.0548572	4.27015e-05	0.109149	0.152768	0.0545274	0.0412816	0.059436	0.075654	0.0375674	0.0996567	0.0542088	0.0322975	0.0563059	0.101358	0.0255639	0.00409778	0.0411628	0.0314061	0.0262406	0.0243921	0.0442783	0.0233908	0.02486	0.0263877	0.0136823	2.69334e-06	0.0405288	0.0345543	0.011144	0.0286239	0.0271947	0.00187929	2.69334e-06	0.0126771	2.69334e-06	1.88233e-05	0.0127386	0.00732109	0.0120196	0.0169862
F2W4	0.978857	0.351618	0.399738	0.273696	0.27485	0.119024	0.112377	0.102577	0.0665866	0.0642811	0.000153051	0.0532124	0.0789673	0.117599	0.0484219	0.0423841	0.111809	0.0588942	0.0584923	0.0555398	0.0311404	0.0581463	0.0464974	0.0441106	0.00530129	0.0202258	0.0296471	0.021304	0.0283348	0.0352266	0.0207583	0.0189487	0.0160638	0.00792505	0.000583381	0.0266176	0.0172523	0.0119158	0.0124253	0.0163788	0.0216953	4.33692e-05	0.0099101	0.000599282	0.000143806	0.0179604	0.0172719	0.00555265	0.00732998
F3W0	0.914938	0.343642	0.365067	0.0628408	0.326652	0.11102	0.107606	0.156689	0.055855	0.0634394	4.0683e-05	0.0869408	0.101434	0.0214595	0.129088	0.104361	0.094502	0.100481	0.0768954	0.091722	0.0818959	0.0135717	0.0415136	0.0357235	0.00563497	0.0164205	0.045172	0.0489451	0.0537214	0.00939668	0.0441638	0.021443	0.0221245	0.0212394	2.01305e-05	0.0112405	0.0161614	0.00334922	0.0112302	0.0130818	0.00725374	0.000116992	0.00731648	1.81007e-05	2.52373e-05	0.0162736	0.0023016	0.00964808	0.00733908
F3W12	0.994246	0.164918	0.440087	0.297383	0.148472	0.157834	0.116231	0.0898873	0.0880561	0.0308429	2.28608e-06	0.098552	0.0721956	0.135418	0.0691295	0.0843543	0.0651694	0.0681605	0.0513426	0.0497252	0.0439854	0.0640777	0.0497303	0.0134669	0.00480032	0.0265875	0.0157158	0.0188394	0.0167452	0.0217779	0.0189012	0.0166858	0.0101732	0.0138789	2.28608e-06	0.0142639	0.0186817	0.0229423	0.0136376	0.012648	0.0377835	2.28608e-06	0.0142224	2.28608e-06	2.28608e-06	0.0104054	0.0111282	0.0055863	0.00791101
F3W4	0.746042	0.727232	0.320243	0.111216	0.224612	0.183119	0.0882135	0.0901325	0.100879	0.139253	1.74716e-05	0.0823325	0.076963	0.150971	0.0567703	0.102935	0.0676298	0.0716332	0.0512095	0.0493089	0.0568909	0.0227473	0.0360014	0.065196	0.00389034	0.0304923	0.0125207	0.022735	0.0253884	0.0161519	0.0186381	0.0227486	0.0321595	0.0210249	3.40017e-05	0.0205431	0.0135725	0.00905286	0.0101139	0.015689	0.0415918	2.25694e-06	0.0244658	5.78822e-05	2.25694e-06	0.0106335	0.00534165	0.00845068	0.00560012
F4W0	1.15302	0.255543	0.517921	0.362137	0.144252	0.154259	0.136423	0.0886976	0.0861149	0.0472608	2.82404e-05	0.103316	0.10717	0.135948	0.0718939	0.0625626	0.0937868	0.0478942	0.0690448	0.0535677	0.0487144	0.0773024	0.0598749	0.0236381	0.00482953	0.0272021	0.0290871	0.0225161	0.0154502	0.026387	0.0212651	0.0162603	0.00883078	0.014087	5.93179e-05	0.024626	0.0214688	0.0161555	0.0171098	0.0111526	0.0259595	2.39755e-06	0.00840681	2.39755e-06	2.39755e-06	0.0154573	0.0146621	0.00638288	0.00979921
F4W1	1.54599	0.245774	0.621939	0.103223	0.33765	0.228067	0.187612	0.124673	0.124604	0.0479729	2.96063e-06	0.0682944	0.121485	0.0596005	0.0419221	0.193352	0.115108	0.0889132	0.0890461	0.0627338	0.103714	0.0216323	0.0730312	0.0308342	0.00669415	0.0388999	0.0267463	0.0269091	0.0328856	0.0511143	0.0296491	0.0291164	0.0329625	0.0263973	0.000225067	0.0352767	0.0271046	0.00465836	0.0202139	0.0156828	0.00171738	2.96063e-06	0.0258972	0.000219046	4.38471e-05	0.0186603	0.0054811	0.0138442	0.012458
F4W12	0.900844	0.227649	0.393171	0.214257	0.277861	0.0270492	0.108124	0.274129	0.0146025	0.0421287	1.98633e-05	0.0870087	0.0762164	0.0375384	0.194763	0.0462781	0.0453469	0.0587881	0.061274	0.00668835	0.0566379	0.0450233	0.0450412	0.020239	0.00339383	0.0042845	0.028529	0.0321655	0.0344056	0.00654337	0.0297052	0.0274092	0.00571831	0.0374477	5.95346e-05	0.00436318	0.0171368	0.00805212	0.0121794	0.00244703	0.00496347	3.08304e-06	0.002128	7.80507e-05	3.08304e-06	0.00725364	0.00786328	0.00254224	0.00714242
F4W4	1.15674	0.406326	0.492594	0.128043	0.305237	0.213207	0.133298	0.126837	0.119054	0.0755022	4.59027e-05	0.0853026	0.0964643	0.0454889	0.0832687	0.0948276	0.030215	0.049971	0.069628	0.0601952	0.0770349	0.0266783	0.0569325	0.0434122	0.00395292	0.0369221	0.0259708	0.0290252	0.0317467	0.045558	0.0263513	0.0220324	0.0327292	0.0263501	9.08375e-05	0.0269513	0.0213129	0.00717827	0.0156744	0.0225149	0.00175633	2.83585e-06	0.0183258	1.11074e-05	1.55649e-05	0.00473068	0.0060166	0.0135553	0.00917632
F5W0	0.323713	0.17124	0.131344	0.0953871	0.208779	0.0730528	0.0359891	0.124814	0.0368934	0.031934	0.792371	0.0419632	0.0446126	0.0139944	0.082716	0.0487858	0.0223145	0.059363	0.0405121	0.0564725	0.079336	0.0194909	0.0140335	0.0188352	0.422574	0.0113735	0.0283646	0.0301956	0.0203114	0.00631572	0.0291763	0.0103182	0.0159239	0.0148485	0.285598	0.00853054	0.00656342	0.00420403	0.0033405	0.00637072	0.00122799	0.10769	0.00418264	0.1998	0.16618	0.00379792	0.00478998	0.00787537	0.00178274
F5W1	0.418922	0.188928	0.178798	0.212481	0.0425348	0.0620412	0.0492539	0.0493707	0.0341567	0.0366231	2.33428	0.0494965	0.0335224	0.0166839	0.0212005	0.0373884	0.0146284	0.0170577	0.0284972	0.0253585	0.0121443	0.0467554	0.0204092	0.0137445	0.656969	0.0106166	0.0152468	0.00999894	0.0107384	0.0182265	0.0107986	0.0087063	0.0128866	0.00871229	0.297163	0.0125849	0.00691405	0.023088	0.0051642	0.00721578	0.000733565	0.318639	0.00486286	0.232309	0.241638	0.00222862	0.0108419	0.0050035	0.00350386
F7W0	0.863712	1.42605	0.37517	0.293873	0.311573	0.193152	0.108353	0.131412	0.103478	0.273324	2.89432e-06	0.0957772	0.0740204	0.0418253	0.120211	0.0666575	0.0503917	0.0840856	0.0548073	0.0677581	0.0444838	0.0594796	0.0428876	0.11345	0.00553488	0.0319	0.0603675	0.0350595	0.0400182	0.0163104	0.0274812	0.0279768	0.0124715	0.0295931	2.89432e-06	0.0128523	0.0157355	0.0260719	0.0120484	0.00901605	0.001452	1.85505e-05	0.00802566	0.000104738	7.94223e-05	0.0079857	0.0113403	0.0059535	0.00724606
F7W1	0.806756	0.271107	0.324155	0.253678	0.286315	0.0452125	0.0981526	0.0135002	0.0238715	0.0522136	2.51754e-06	0.0501914	0.0865707	0.168774	0.0457542	0.038291	0.0832768	0.0801676	0.0558233	0.062002	0.0404748	0.0510143	0.0374788	0.0328125	0.00450411	0.00512824	0.0128545	0.0276629	0.0291907	0.00683531	0.0272247	0.0421868	0.00744197	0.0207922	2.51754e-06	0.00668428	0.014936	0.0135945	0.0100743	0.00354614	0.0359129	6.59824e-05	0.00407544	2.51754e-06	2.51754e-06	0.0129363	0.0161119	0.00421418	0.00635008
F7W12	1.55786	0.248817	0.681915	0.357515	0.15581	0.23268	0.186608	0.0773355	0.128658	0.0472051	2.63287e-06	0.114918	0.127634	0.0501126	0.0491273	0.0526883	0.0606144	0.0702165	0.0756524	0.0545921	0.0453079	0.0781053	0.0801518	0.0190885	0.00411235	0.0399572	0.0169582	0.0285459	0.0272269	0.0476694	0.0220944	0.0512945	0.045019	0.0174761	1.32409e-05	0.0295243	0.0270633	0.0212954	0.022169	0.0182587	0.00159668	2.63287e-06	0.0152068	2.63287e-06	2.63287e-06	0.00983972	0.0127841	0.010009	0.0138043
F7W4	0.696245	0.691017	0.309796	0.337907	0.133256	0.168097	0.079747	0.102032	0.0930402	0.12968	2.38856e-06	0.094865	0.0873266	0.187194	0.0422605	0.0348147	0.0696827	0.0470103	0.0496155	0.0514624	0.0397276	0.0719669	0.0357435	0.0529195	0.00408082	0.0279787	0.0245741	0.0214913	0.0150279	0.0167693	0.0203539	0.0320004	0.03789	0.0153824	2.38856e-06	0.0232448	0.012936	0.0172924	0.00967799	0.0169716	0.0480977	2.38856e-06	0.00742562	2.38856e-06	2.38856e-06	0.0112412	0.0110081	0.0063641	0.00534245
F8W0	0.399524	0.158944	0.172593	0.0690012	0.123009	0.11802	0.049267	0.0623875	0.062901	0.0299587	1.67859	0.0587541	0.0287375	0.0073431	0.0731989	0.0419133	0.0186737	0.060507	0.0266174	0.0322194	0.0355331	0.0137979	0.0192158	0.0123032	0.498618	0.0189887	0.0123337	0.0175588	0.012564	0.00458138	0.0120907	0.0163929	0.00947532	0.0135754	0.398627	0.00432069	0.0170991	0.0035338	0.00546051	0.00440013	0.000789629	0.248235	0.0122115	0.214417	0.211697	0.00276057	0.00185592	0.00595259	0.00337283
F8W1	0.525446	2.16341	0.233784	0.369524	0.162754	0.167191	0.0644903	0.107225	0.0904321	0.412542	1.76407e-05	0.0859085	0.0652741	0.138178	0.0396958	0.0562777	0.102925	0.0473734	0.0550618	0.0498408	0.0263618	0.0775611	0.0259901	0.194126	0.00466767	0.0279436	0.0427833	0.0168489	0.0218919	0.0084008	0.0199339	0.0209324	0.0102248	0.00979891	9.67727e-05	0.00768258	0.00898806	0.0310693	0.00730154	0.00700663	0.0361153	2.17879e-06	0.0242837	1.20006e-05	2.17879e-06	0.017009	0.0178108	0.0101142	0.00426839
F8W12	1.02095	0.322857	0.45258	0.352083	0.187822	0.153287	0.118414	0.108902	0.0845824	0.0601785	2.98286e-06	0.133658	0.0868626	0.0218404	0.0621142	0.0475369	0.133285	0.0466415	0.0822764	0.0612393	0.0311532	0.0765081	0.0516264	0.0230721	0.00462553	0.0256205	0.0269309	0.0296262	0.0271242	0.00965843	0.0273574	0.0213915	0.0137341	0.0104405	2.98286e-06	0.0108442	0.0188264	0.0139109	0.014791	0.0107719	0.00269443	2.98286e-06	0.0203876	2.98286e-06	0.000162072	0.0216324	0.0122873	0.0088837	0.00818279
F8W4	0.652109	0.621005	0.253132	0.209512	0.266742	0.220952	0.0762308	0.074226	0.112335	0.116327	2.35423e-06	0.0428454	0.0614632	0.167165	0.0754371	0.0680017	0.128785	0.0762065	0.03997	0.0697355	0.0385867	0.0439007	0.0293117	0.0574259	0.005269	0.0342475	0.0496165	0.038676	0.0294254	0.0116928	0.0359968	0.0185044	0.0233134	0.0178928	1.50985e-05	0.0131464	0.0318404	0.00962721	0.00746426	0.0171414	0.0439494	2.35423e-06	0.0328625	4.0924e-05	2.61255e-05	0.0209806	0.012294	0.0124128	0.00478328
F9W0	0.862764	0.178645	0.361771	0.172965	0.317151	0.149473	0.0981201	0.125884	0.0839835	0.0325771	7.32163e-05	0.0717333	0.0834618	0.0174912	0.0764823	0.0590945	0.0440083	0.0904686	0.071653	0.060488	0.0914049	0.0369325	0.0412444	0.0280392	0.00771788	0.0255686	0.0377161	0.0294461	0.0326621	0.011209	0.0253887	0.0188614	0.00906393	0.0287618	9.71587e-05	0.0104205	0.0157728	0.0107097	0.0119302	0.0103005	0.00225564	2.97261e-06	0.00935923	1.48826e-05	3.4028e-05	0.00724908	0.00916289	0.00792926	0.00638706
F9W1	1.49142	0.261254	0.643806	0.272436	0.126657	0.242186	0.180962	0.0655874	0.132916	0.0503729	2.29709e-06	0.206562	0.105258	0.171177	0.0469026	0.0775295	0.105302	0.0385094	0.0684147	0.0454731	0.030702	0.0588455	0.0735148	0.0201324	0.00411454	0.0424018	0.0225413	0.0191986	0.0100419	0.0316493	0.0182279	0.0160343	0.027875	0.0139776	2.29709e-06	0.0240399	0.0266585	0.010444	0.0211083	0.0162114	0.0502113	2.29709e-06	0.0133525	2.29709e-06	2.29709e-06	0.0177415	0.00956289	0.0109587	0.0135159
F9W12	1.69714	0.370571	0.75128	0.32949	0.150677	0.3146	0.202054	0.105104	0.174474	0.0728354	2.87193e-06	0.124403	0.124117	0.0401549	0.0525714	0.0509746	0.0651697	0.0421192	0.111913	0.058233	0.0466272	0.072963	0.0882138	0.0259163	0.00885961	0.052214	0.0289236	0.0320969	0.0254902	0.0454399	0.0234501	0.024222	0.0308007	0.0128874	1.48322e-05	0.0335705	0.0300575	0.0205233	0.0245463	0.0249552	0.0113795	2.87193e-06	0.0197265	2.87193e-06	0.000762465	0.0101774	0.0112434	0.0103617	0.0149258
F9W4	1.23395	0.472608	0.549685	0.526362	0.0454435	0.13511	0.144316	0.0801999	0.0756778	0.0907917	2.36845e-06	0.103771	0.12999	0.17792	0.0451933	0.0487182	0.0785837	0.0656845	0.0765223	0.0531205	0.0482187	0.114001	0.0634076	0.0316947	0.00814274	0.023391	0.0233608	0.0196138	0.0196251	0.029287	0.0237005	0.0192868	0.0137925	0.0173504	1.35054e-05	0.0264692	0.0220642	0.0208582	0.0175416	0.0132502	0.0548396	2.36845e-06	0.00944284	2.36845e-06	4.62437e-05	0.0128773	0.0181513	0.00728154	0.0099783
F10W0	0.806796	0.0927097	0.326763	0.283968	0.268763	0.176406	0.0909836	0.0350001	0.0899577	0.0172905	3.79024e-05	0.0322425	0.0647011	0.131128	0.0497342	0.0438611	0.0684953	0.0553541	0.0561635	0.0581446	0.0339117	0.0601221	0.0374642	0.00986775	0.00799749	0.0278803	0.0396682	0.0309332	0.0462285	0.0154827	0.0276327	0.0263439	0.033352	0.0185901	2.0154e-05	0.0137328	0.0138693	0.00730625	0.00992976	0.0116969	0.032208	2.29926e-06	0.00925524	2.15794e-05	5.19293e-05	0.0109958	0.0142377	0.00807138	0.00590424
F10W1	0.989691	0.186693	0.395683	0.128313	0.358984	0.185037	0.117951	0.147757	0.103671	0.0348109	3.2337e-06	0.0930303	0.109646	0.026485	0.0826967	0.0650753	0.0379601	0.0853316	0.0752479	0.0685703	0.0916501	0.0276795	0.0460181	0.0203662	0.00831287	0.031753	0.037633	0.0319071	0.0252922	0.0222483	0.0327538	0.0277254	0.032551	0.0268059	3.71873e-05	0.019108	0.0177086	0.00533553	0.0123626	0.0130513	0.00296771	3.2337e-06	0.00944433	0.000141288	4.27391e-05	0.00673918	0.00590065	0.0102112	0.00790064
F10W4	0.94406	0.182881	0.417253	0.103362	0.173729	0.18963	0.117344	0.0977396	0.103269	0.0348353	1.89522e-05	0.108037	0.121867	0.157844	0.0339922	0.0552943	0.0659315	0.052962	0.0681729	0.0572542	0.0548276	0.0206351	0.047293	0.0142478	0.00335184	0.0315616	0.0161215	0.0195123	0.0241964	0.0336092	0.0219533	0.0226738	0.00939845	0.0179789	4.25931e-05	0.0174313	0.0166651	0.00503728	0.0123671	0.0123455	0.0333447	2.41159e-06	0.0115641	2.41159e-06	2.41159e-06	0.0102455	0.00261012	0.0102062	0.00817896
F22W0	0.844544	0.263175	0.381656	0.313404	0.219494	0.200022	0.104667	0.0908337	0.109428	0.0500121	3.05058e-05	0.0941518	0.0835169	0.0497683	0.0510296	0.0479781	0.0375707	0.0942838	0.0577765	0.0582841	0.05891	0.0636959	0.0429851	0.0198842	0.0034351	0.0315841	0.0519115	0.0297998	0.0267967	0.0104766	0.0234706	0.0213712	0.0167112	0.0218937	4.57356e-05	0.0128895	0.0167483	0.0136983	0.0121186	0.0136418	0.00198557	2.64716e-06	0.0140328	2.64716e-06	1.19563e-05	0.00573896	0.0135875	0.0107437	0.00730487
F22W1	1.26987	0.317016	0.561375	0.459325	0.146192	0.249208	0.147733	0.121969	0.13713	0.0590355	6.73156e-05	0.105955	0.104184	0.0533064	0.0417662	0.0481818	0.0856267	0.0438119	0.0883829	0.0556475	0.0560575	0.0968249	0.0655485	0.0246735	0.0042371	0.0420564	0.0230006	0.0297303	0.0271952	0.0136585	0.0208991	0.0214944	0.0186193	0.0148683	7.04586e-05	0.016895	0.0236678	0.0280161	0.0181972	0.0198171	0.00118155	2.61849e-06	0.0155065	2.61849e-06	1.04061e-05	0.0140918	0.0148897	0.0110196	0.0101187
F22W4	1.21999	0.508937	0.547503	0.492121	0.161884	0.269548	0.138637	0.120553	0.1511	0.0944807	3.55174e-05	0.199814	0.0823007	0.0668408	0.109042	0.0753004	0.0702738	0.0596504	0.07225	0.0571019	0.0201516	0.106637	0.0636311	0.0370452	0.00308803	0.0469336	0.0352447	0.0268343	0.0246411	0.0161614	0.0214608	0.0328884	0.0475781	0.0171278	2.84174e-05	0.0207273	0.0226002	0.0177107	0.0176833	0.0211854	0.00414904	2.57782e-06	0.0209392	2.57782e-06	1.10353e-05	0.0114347	0.0171244	0.00910912	0.0101157
F12W0	0.980219	0.218344	0.43552	0.137756	0.21394	0.235336	0.12296	0.130678	0.125545	0.0408794	4.6163e-05	0.039605	0.0891464	0.0747905	0.11152	0.0781702	0.0962851	0.112491	0.0585994	0.0686699	0.0371189	0.0285058	0.0495434	0.01853	0.00361521	0.0397429	0.029013	0.0338309	0.029938	0.0165297	0.045745	0.0196875	0.0257851	0.0263965	6.26227e-05	0.0132483	0.0192763	0.00584571	0.0137612	0.012729	0.00145479	2.98993e-06	0.0170107	2.98993e-06	3.7696e-05	0.0158307	0.00458135	0.00719589	0.00863703
F12W1	1.04453	0.369531	0.414861	0.19868	0.286975	0.216898	0.120863	0.0824522	0.110353	0.0675659	2.77495e-06	0.228991	0.102044	0.129609	0.124337	0.100522	0.0836287	0.0802968	0.071236	0.0768375	0.110083	0.0420094	0.0474747	0.0191526	0.00563403	0.0341117	0.0267626	0.0458087	0.0323658	0.0290153	0.0457419	0.0301044	0.0275762	0.0185683	2.77495e-06	0.0259696	0.0182035	0.00782609	0.0131126	0.0260164	0.00196529	2.77495e-06	0.0173875	2.77495e-06	2.77495e-06	0.0138002	0.0104517	0.012963	0.00807454
F12W12	2.04771	3.76952	0.908534	0.449578	0.110181	0.320156	0.24276	0.0921218	0.179189	0.770455	3.02932e-05	0.0977448	0.120322	0.123465	0.0597104	0.0733827	0.0907714	0.0364444	0.0954447	0.0436997	0.0349389	0.100357	0.106963	0.403553	0.00357266	0.0543934	0.039601	0.0242853	0.0213157	0.0241314	0.0178949	0.0329607	0.0647354	0.0108297	2.26942e-06	0.0246585	0.0360191	0.0660982	0.0288072	0.02967	0.00164014	2.26942e-06	0.0195594	2.26942e-06	2.26942e-06	0.0148684	0.0126038	0.015173	0.0176231
F13W0	0.696968	0.157136	0.294447	0.119549	0.255196	0.182979	0.0801683	0.119161	0.0983363	0.0289348	2.4314e-06	0.0622424	0.0662486	0.130645	0.0532217	0.0721357	0.0658306	0.0743833	0.0478312	0.0513638	0.0670036	0.0246772	0.0333043	0.0144214	0.00385828	0.0298138	0.016568	0.0260189	0.0271936	0.0345673	0.0224924	0.0180476	0.0120021	0.0231542	2.40794e-05	0.0130524	0.0127584	0.00476508	0.00989972	0.00931987	0.0297843	2.4314e-06	0.00788501	1.2911e-05	8.14504e-05	0.0101384	0.00522681	0.00684712	0.00523128
F13W1	0.846358	1.6236	0.365582	0.412774	0.102985	0.157782	0.103909	0.0920478	0.0849041	0.314584	8.14429e-05	0.068865	0.0606739	0.159447	0.0301246	0.125599	0.0863297	0.0489839	0.0403677	0.0442293	0.0534596	0.0852591	0.0419416	0.154195	0.00446046	0.0259842	0.01729	0.0181641	0.0205094	0.026972	0.0169174	0.025339	0.0220484	0.0103778	0.000135512	0.0139369	0.0151679	0.029348	0.010716	0.00826441	0.0470594	2.04435e-06	0.0100648	2.04435e-06	1.9172e-05	0.0138956	0.0185261	0.00610063	0.00718962
F13W12	1.02651	2.93017	0.457014	0.507166	0.166289	0.257578	0.122541	0.0978799	0.140421	0.552226	2.9727e-05	0.102845	0.0909806	0.0499311	0.0364799	0.0709945	0.0913816	0.0799033	0.0766284	0.0563478	0.0516402	0.106131	0.0518395	0.275172	0.00344335	0.0433999	0.0195524	0.0259764	0.0253808	0.0452751	0.0227118	0.025832	0.0135386	0.0167965	0.000147333	0.0265272	0.0196266	0.0417814	0.014283	0.0187264	0.000906198	2.5714e-06	0.0131737	2.5714e-06	1.12639e-05	0.0147641	0.0197089	0.00741759	0.00837657
F13W4	1.17625	0.311194	0.512965	0.33417	0.110579	0.192347	0.13964	0.0903717	0.107467	0.0610244	2.22494e-06	0.0904789	0.0738849	0.155425	0.0897096	0.0983268	0.0971243	0.0520968	0.044567	0.0455195	0.0314535	0.0734292	0.0603925	0.021144	0.00477596	0.0340013	0.0146432	0.0199052	0.0176492	0.0264524	0.0195741	0.0211353	0.0363325	0.0100924	2.22494e-06	0.0181382	0.0208252	0.0134665	0.0169455	0.0095132	0.0426791	2.22494e-06	0.00871546	2.22494e-06	2.22494e-06	0.0159369	0.0122775	0.00782824	0.0106994
F14W0	0.636645	2.06977	0.28632	0.359507	0.184468	0.102405	0.0796265	0.125095	0.0560183	0.396552	0.00024139	0.0974922	0.0946982	0.11635	0.0446244	0.0362493	0.103564	0.0513862	0.0542376	0.0598338	0.0511539	0.0735219	0.0326678	0.183983	0.00510238	0.0167701	0.0260907	0.0245335	0.0371231	0.0206703	0.0251365	0.0124266	0.0104009	0.0170547	0.000529735	0.0152408	0.0125122	0.0366523	0.00980086	0.0100107	0.0223269	2.52433e-06	0.0126182	2.52433e-06	2.52433e-06	0.0169591	0.0169108	0.00518701	0.00557744
F14W1	0.715159	0.163215	0.284722	0.169203	0.264933	0.131879	0.0832957	0.097215	0.0722264	0.0316922	2.48945e-06	0.0513582	0.0892821	0.166087	0.05071	0.0654176	0.0751423	0.0450224	0.0592526	0.0527586	0.0325882	0.0360236	0.0325169	0.0187364	0.00485162	0.022382	0.0271866	0.0228489	0.0202404	0.0178191	0.0288202	0.0223076	0.00920654	0.0215378	3.681e-05	0.0143254	0.0123886	0.00573694	0.00870788	0.00937658	0.0440593	2.48945e-06	0.0134589	2.48945e-06	4.83263e-05	0.0119728	0.00921932	0.00860194	0.00496526
F14W12	0.952378	0.300519	0.399581	0.104166	0.31278	0.184769	0.116881	0.109864	0.0973663	0.0571958	2.7739e-06	0.0621323	0.0944315	0.0221699	0.0683846	0.08758	0.0395423	0.0566338	0.0568204	0.0630364	0.0768601	0.0203268	0.0446002	0.0316763	0.00592521	0.0308959	0.0300527	0.0351027	0.0333986	0.0329599	0.0316282	0.0213797	0.0328454	0.0225252	8.01245e-05	0.0275957	0.0176589	0.00545188	0.012625	0.0169796	0.00200891	0.000168259	0.0103397	1.7333e-05	2.7739e-06	0.00621354	0.0049131	0.0126232	0.00721354
F15W0	0.921901	0.178678	0.383751	0.279313	0.319059	0.1289	0.110053	0.133511	0.0668694	0.0334862	4.83643e-05	0.0555885	0.0676807	0.0152305	0.149443	0.100555	0.0315345	0.0904683	0.0291803	0.0751877	0.10881	0.0570095	0.042777	0.0172317	0.00680454	0.0209174	0.0400554	0.0366487	0.0346	0.0346947	0.0371883	0.0292966	0.0774378	0.0287411	4.71801e-05	0.0143915	0.0169923	0.0104892	0.0118322	0.0116068	0.00148286	2.18028e-05	0.0094815	2.42013e-05	7.30217e-05	0.00518228	0.0141477	0.00924258	0.00726121
F15W1	0.979124	0.143964	0.394265	0.0933581	0.33391	0.13759	0.11436	0.136071	0.0771949	0.0267872	1.62172e-05	0.0666467	0.0683125	0.0181427	0.0648836	0.113327	0.0375111	0.109447	0.0604632	0.0726961	0.0917779	0.0191665	0.0452381	0.0169669	0.00561766	0.0241844	0.0403438	0.0318522	0.0342417	0.0310522	0.0288669	0.0301551	0.0419079	0.0267458	3.14039e-06	0.0190422	0.0175282	0.00480683	0.0128365	0.0126191	0.00240743	3.14039e-06	0.00977272	3.14039e-06	3.14039e-06	0.00601905	0.0048968	0.00899224	0.00719888
F15W12	0.945859	0.406074	0.39879	0.249923	0.261841	0.121529	0.108836	0.118651	0.0691772	0.0755398	5.49447e-05	0.0434069	0.0750465	0.0140193	0.0550723	0.0640488	0.0403682	0.0441813	0.065032	0.0609916	0.0766105	0.0531064	0.0452408	0.035181	0.00390156	0.0217223	0.0381066	0.0243512	0.0302998	0.0147599	0.0260241	0.0140649	0.0747671	0.0165471	0.000223743	0.016072	0.0177088	0.0191401	0.0124939	0.0136748	0.00610828	2.70381e-06	0.00774989	1.40653e-05	2.70381e-06	0.00663348	0.0133516	0.00794791	0.00796965
F15W4	1.05385	0.147938	0.452512	0.122529	0.284554	0.114059	0.12159	0.124699	0.0626751	0.026916	0.000315189	0.092651	0.0847959	0.0188706	0.0681608	0.0764557	0.0459742	0.0726661	0.0643969	0.0673242	0.0573036	0.0251144	0.0513841	0.0160298	0.00544244	0.0192712	0.0321193	0.0305087	0.0163247	0.0244066	0.0270605	0.0347863	0.0155339	0.0161588	0.000726284	0.0128267	0.0197143	0.00463659	0.0132222	0.00907873	0.00240745	3.18186e-05	0.00677589	0.000323018	1.95009e-05	0.0074591	0.00466354	0.00759019	0.00827477
F16W0	0.116208	0.249608	0.0499243	0.0737806	0.444627	0.00341871	0.0130712	0.188867	0.00198344	0.046831	4.95727e-05	0.0212196	0.00600948	0.00208349	0.0689805	0.0059347	0.0224833	0.144264	0.000563278	0.0827395	0.117813	0.0148144	0.00526408	0.0179531	0.00671031	9.5028e-05	0.0548738	0.0542758	0.0292763	0.00283725	0.0504951	0.0016853	0.00116641	0.0398424	4.63168e-06	0.00212149	0.00488065	0.00367751	0.00144601	0.0010927	4.63168e-06	0.000115996	0.000818592	4.63168e-06	4.63168e-06	0.00321554	0.00180027	0.00042605	8.16868e-05
F16W1	1.16308	0.365304	0.519671	0.175972	0.177243	0.191463	0.135064	0.101648	0.1045	0.0670535	6.48703e-05	0.127648	0.0951517	0.0486114	0.0794735	0.0715806	0.0359401	0.0543399	0.0692992	0.0683315	0.0332931	0.0360689	0.0601654	0.0254312	0.00384784	0.0327618	0.0239758	0.032292	0.0282124	0.0334084	0.0287893	0.0267827	0.0194874	0.0201728	0.000117364	0.0238106	0.0216518	0.0123466	0.0166491	0.0131328	0.0015683	3.06234e-06	0.0110015	3.06234e-06	3.06234e-06	0.00583752	0.00527381	0.0107154	0.00974411
F16W12	0.972783	0.196967	0.430952	0.233069	0.265516	0.216408	0.12136	0.111325	0.118136	0.0362342	2.71262e-05	0.0936747	0.0798958	0.0654306	0.0778415	0.0644335	0.0447199	0.0692466	0.0607912	0.0557807	0.0704249	0.0468138	0.0491738	0.0159548	0.00392551	0.035156	0.0380046	0.0324721	0.0287442	0.0482933	0.0215548	0.0207299	0.0344763	0.0262741	2.74218e-06	0.0258127	0.0192142	0.0132773	0.0133736	0.0215072	0.00197563	2.74218e-06	0.00929085	2.74218e-06	7.05701e-05	0.00705383	0.00876556	0.00679075	0.00839765
F16W4	0.959488	0.199735	0.409895	0.35423	0.28961	0.193978	0.116756	0.14271	0.105469	0.0368236	2.91782e-06	0.0873857	0.0983993	0.0618828	0.0893843	0.0736109	0.0565475	0.0947395	0.0727848	0.0641127	0.0790158	0.0744236	0.0464135	0.0201282	0.00382844	0.0314962	0.0234147	0.0347115	0.0321449	0.0309528	0.0233	0.0273613	0.0264642	0.0247785	0.000231386	0.0314691	0.0182528	0.0126262	0.0140801	0.0171232	0.00179108	2.91782e-06	0.0129207	2.91782e-06	2.91782e-06	0.00884863	0.0161629	0.00888098	0.00812765
F17W0	0.952542	0.255003	0.417544	0.390469	0.234439	0.22289	0.119027	0.115976	0.120905	0.0493906	2.92416e-06	0.105294	0.0826075	0.0188318	0.0621155	0.0354784	0.0447867	0.0987533	0.0572316	0.0678199	0.0709768	0.0809115	0.0472079	0.0192044	0.00394265	0.0379693	0.0308563	0.0332691	0.0295716	0.0238929	0.0251691	0.0212624	0.015269	0.0207621	6.65375e-05	0.0165117	0.0172294	0.0169097	0.0133297	0.0149322	0.00171718	2.92416e-06	0.0134601	2.92416e-06	2.92416e-06	0.00718501	0.0168654	0.0102607	0.00756848
F17W1	1.23747	0.304289	0.545315	0.412373	0.17339	0.213799	0.143114	0.102274	0.118361	0.0559323	2.8528e-06	0.113059	0.107016	0.0155594	0.0649654	0.0697127	0.0736407	0.0526852	0.0912457	0.0664141	0.0438133	0.0873742	0.0620789	0.0253028	0.00462808	0.0368716	0.0221774	0.0280382	0.0269423	0.0266103	0.0237652	0.0236553	0.0164256	0.017898	2.8528e-06	0.0242648	0.0225581	0.0140524	0.0177582	0.0203927	0.00167206	2.8528e-06	0.0145184	2.8528e-06	0.000111572	0.0123335	0.014478	0.0128251	0.010131
F17W12	1.396	2.51149	0.602446	0.466194	0.144308	0.201387	0.168234	0.121485	0.112523	0.508395	2.88949e-06	0.112309	0.124061	0.0247153	0.086104	0.0773439	0.0744624	0.0279622	0.082905	0.0307624	0.0466864	0.102608	0.0717427	0.23028	0.0054003	0.0352141	0.0290172	0.0268438	0.0253713	0.0299824	0.0456267	0.0198783	0.0364765	0.0168128	2.88949e-06	0.0205165	0.0249876	0.0461001	0.0192104	0.014433	0.00164712	2.88949e-06	0.0109386	2.88949e-06	0.000811327	0.0118487	0.0208597	0.0106543	0.0123765
F17W4	1.08491	0.30003	0.436304	0.454956	0.118449	0.219335	0.132145	0.109063	0.119435	0.0572867	2.68126e-06	0.0833675	0.114789	0.0172911	0.119018	0.0739489	0.0932475	0.0744277	0.0765619	0.060485	0.0674912	0.0968279	0.0510203	0.0355444	0.00377807	0.0344315	0.067622	0.0273053	0.0299163	0.0243863	0.0257412	0.0252872	0.0377267	0.0240208	5.44404e-05	0.0166695	0.019275	0.0158047	0.0135051	0.0136082	0.00144719	2.68126e-06	0.0133039	1.46161e-05	5.79061e-05	0.0154622	0.0233343	0.013575	0.00901083
F18W0	1.21355	0.155802	0.510346	0.208827	0.292567	0.159227	0.139645	0.133409	0.0892415	0.0289072	0.000311233	0.0472855	0.102186	0.0611076	0.19183	0.0685432	0.185704	0.0792574	0.0821561	0.0668047	0.0869555	0.043131	0.0600133	0.0167865	0.00537875	0.0264841	0.0391309	0.0325023	0.0522158	0.0392696	0.0278191	0.0416176	0.00886794	0.0244287	0.000648006	0.0256178	0.0222011	0.00589989	0.0170712	0.0133347	0.00295434	3.06067e-06	0.0113217	3.06067e-06	2.37553e-05	0.0303011	0.00824008	0.00533836	0.00997252
F18W1	1.67879	0.381421	0.737681	0.542539	0.152814	0.321887	0.195175	0.0980698	0.178667	0.0739506	2.56998e-06	0.109088	0.120629	0.0938271	0.042031	0.0455907	0.0620042	0.0856681	0.098275	0.0510751	0.0289725	0.118339	0.0871487	0.0296224	0.00308926	0.0552915	0.0305073	0.0262951	0.0107253	0.0652377	0.0222697	0.0622616	0.0195298	0.0190409	1.39318e-05	0.0299238	0.0294528	0.0435212	0.0234485	0.0114936	0.00229465	2.56998e-06	0.0141878	1.3075e-05	3.69763e-05	0.00970441	0.0240159	0.0112365	0.0145862
F18W4	1.47964	0.313747	0.65197	0.509954	0.180554	0.245813	0.174647	0.125756	0.137974	0.0600459	0.000183823	0.127687	0.119219	0.0680095	0.0498752	0.0434337	0.0787198	0.0404129	0.10677	0.0592483	0.0589662	0.112216	0.076832	0.0221495	0.00826127	0.042222	0.0335006	0.0282356	0.0277424	0.0590071	0.0255079	0.0563063	0.00960905	0.0207628	2.99733e-06	0.0228685	0.0263229	0.0229623	0.021055	0.00781828	0.00198708	2.99733e-06	0.0131011	1.27101e-05	1.97718e-05	0.0131278	0.0181307	0.00865513	0.0124237
F19W0	1.25809	0.179492	0.532427	0.149833	0.322766	0.145672	0.157034	0.186434	0.0763837	0.0339776	1.77954e-05	0.0916062	0.102767	0.0569558	0.0936324	0.0934967	0.0341925	0.0789878	0.0680835	0.0730742	0.101429	0.0294588	0.0604297	0.0196322	0.0063323	0.023348	0.0424954	0.0374477	0.01445	0.0450614	0.0319253	0.0315756	0.0175924	0.0263106	5.13604e-05	0.0118816	0.0242246	0.00786643	0.0167056	0.00890929	0.00124386	1.7687e-05	0.0125932	2.32e-05	7.51708e-05	0.00554378	0.00796993	0.0109363	0.0100636
F19W1	1.06222	0.418989	0.453536	0.17612	0.265204	0.212057	0.12397	0.129411	0.114521	0.0804799	4.33483e-05	0.066499	0.0735318	0.0328613	0.0548011	0.0694491	0.190139	0.0576204	0.0638265	0.0559988	0.0711607	0.0365634	0.0527473	0.0469347	0.00503987	0.034364	0.0219079	0.0310616	0.0282589	0.0439397	0.0252544	0.0369037	0.0110574	0.0252274	0.000124187	0.0214936	0.0190941	0.00920797	0.0156414	0.0123315	0.00153117	2.64947e-06	0.0129405	2.64947e-06	0.00013642	0.0310785	0.00895955	0.0106591	0.00788176
F19W12	1.14118	0.204142	0.502246	0.118704	0.236236	0.178511	0.141008	0.0957073	0.0962962	0.0386719	4.3166e-05	0.0820003	0.0770546	0.0252967	0.0668138	0.0481373	0.111783	0.076876	0.0632735	0.055574	0.0611424	0.0235132	0.0574595	0.0176448	0.00581884	0.0290686	0.023492	0.0319125	0.0267522	0.0300997	0.0207355	0.0399333	0.00945457	0.0234285	0.000120094	0.023917	0.0217692	0.00539165	0.0154396	0.0113122	0.00325942	2.57773e-06	0.00728771	3.90157e-05	1.0997e-05	0.0184433	0.00348374	0.00959475	0.00944941
F19W4	1.13826	0.21674	0.490505	0.287741	0.270489	0.220964	0.0638428	0.0994252	0.121588	0.0399432	1.92086e-05	0.0721637	0.0768199	0.0440587	0.0813038	0.0741136	0.0587857	0.0404344	0.0630427	0.0589097	0.0512957	0.0591439	0.0566246	0.0217389	0.00492003	0.0375504	0.0238319	0.0326672	0.0302117	0.0731968	0.0263168	0.0342077	0.00564429	0.0283876	5.41542e-05	0.034058	0.021404	0.00924193	0.0157216	0.0129964	0.00122923	2.44311e-05	0.0130423	2.77314e-06	2.77314e-06	0.00928588	0.0113749	0.00981443	0.00888625
F20W0	0.608178	0.0840304	0.270626	0.0755591	0.151784	0.111146	0.073863	0.0544905	0.0604449	0.0154431	1.55914	0.0581441	0.0380696	0.00828261	0.0439331	0.0314215	0.0541844	0.0427378	0.0289669	0.0334276	0.0418582	0.0153323	0.0301897	0.00765892	0.546634	0.0182238	0.0192235	0.015753	0.026114	0.0057004	0.0126628	0.00950976	0.0070481	0.0171824	0.430378	0.00598829	0.0113862	0.00291887	0.0080709	0.00742165	0.00349637	0.224818	0.00573504	0.202979	0.208298	0.0084488	0.00306275	0.0038656	0.00506028
F20W1	0.854861	0.395428	0.369026	0.209275	0.255634	0.173214	0.104135	0.0987277	0.0927905	0.0746368	7.68376e-05	0.087387	0.0631442	0.01643	0.0796073	0.0828683	0.0574394	0.0759377	0.0485433	0.0557105	0.0686458	0.0421541	0.0409621	0.0386059	0.00441773	0.0293427	0.0243306	0.0313355	0.0281377	0.0118106	0.0214759	0.0248062	0.0148069	0.0238359	0.000139585	0.0104879	0.0160919	0.0130568	0.0113877	0.0129045	0.00189176	2.69924e-06	0.0101248	2.69924e-06	2.69924e-06	0.00941078	0.0111404	0.00730945	0.00670092
F20W12	1.03983	0.191373	0.45334	0.824091	0.211513	0.222807	0.127478	0.1057	0.119177	0.0364175	2.66466e-06	0.174319	0.0822152	0.0203385	0.0521442	0.0984353	0.0474641	0.0517048	0.0470526	0.0573344	0.0619235	0.173027	0.0517442	0.0168769	0.00305055	0.0358018	0.0321901	0.0296543	0.0279574	0.0202879	0.0212065	0.0237299	0.0145186	0.0190474	2.66466e-06	0.0134534	0.019248	0.030512	0.0141886	0.0218523	0.00180249	2.66466e-06	0.0165576	2.66466e-06	8.7765e-05	0.0073733	0.0333982	0.00899601	0.00906663
F20W4	1.07558	0.283036	0.491922	0.137912	0.218328	0.253276	0.134705	0.119994	0.135232	0.0538766	2.45818e-05	0.107329	0.0823298	0.0210775	0.0485338	0.0668669	0.0433041	0.104987	0.0563649	0.0687237	0.0391044	0.0277541	0.0550959	0.0366476	0.00462744	0.0415846	0.0120076	0.0348616	0.0291836	0.0218928	0.0268496	0.0231016	0.0305647	0.0202352	7.39484e-05	0.0182013	0.0212427	0.00628186	0.0148308	0.0169169	0.0024592	3.05107e-06	0.0108668	3.05107e-06	1.5362e-05	0.00647449	0.00451825	0.00930362	0.00903052
F21W0	0.785037	0.474396	0.313315	0.201238	0.282406	0.171021	0.0962432	0.109776	0.094858	0.0908912	3.89032e-05	0.0491722	0.0734491	0.0274014	0.0391868	0.0896534	0.0253002	0.0500484	0.0573241	0.0590916	0.0923806	0.0424572	0.0360049	0.0491868	0.00599943	0.0294444	0.0344254	0.0289376	0.0285794	0.0282634	0.0262958	0.0215285	0.0267159	0.0242506	7.59414e-05	0.0252058	0.0152111	0.0121059	0.00983829	0.012756	0.00140591	2.6042e-06	0.00879967	1.759e-05	2.26879e-05	0.00416468	0.0101343	0.0072707	0.00624434
F21W1	0.984107	0.349902	0.414768	0.212047	0.293521	0.13103	0.113093	0.130541	0.072394	0.0653949	2.03416e-05	0.0667751	0.0805794	0.0317119	0.0634717	0.109334	0.0306466	0.0715954	0.0677624	0.0572766	0.078517	0.0445529	0.0475822	0.0355907	0.00488908	0.0212703	0.0268306	0.0284838	0.0305174	0.0206133	0.0250224	0.0328812	0.0348515	0.0250102	2.78496e-06	0.0177896	0.0183573	0.0116053	0.0133708	0.0110233	0.00171032	2.93875e-05	0.00763113	2.78496e-06	2.78496e-06	0.00483422	0.0113951	0.00718315	0.0073874
F21W12	0.953274	0.501807	0.422553	0.159509	0.24984	0.140715	0.116541	0.0964273	0.0758588	0.0961104	6.13466e-05	0.0888086	0.0886304	0.0618821	0.0595931	0.0872253	0.0378695	0.0967225	0.0660562	0.0607441	0.0675764	0.031723	0.048474	0.0443372	0.00382668	0.0227097	0.0210163	0.0343796	0.0279315	0.026888	0.0218788	0.0201212	0.0180545	0.00909832	8.62091e-05	0.0197491	0.01797	0.0125108	0.0129759	0.0106838	0.00131911	2.72912e-06	0.00769888	1.04422e-05	2.72912e-06	0.00582384	0.00896202	0.00620049	0.00841853
F21W4	0.862676	0.283352	0.370825	0.158881	0.0110903	0.144461	0.101128	0.131968	0.0791025	0.0530745	1.78689e-05	0.111083	0.088321	0.0429919	0.0959187	0.102756	0.0891384	0.0680381	0.0608175	0.0652179	0.0750116	0.0320573	0.0426742	0.0300202	0.00456217	0.0228274	0.0368008	0.0327722	0.0331594	0.0290809	0.0280539	0.0162496	0.0196639	0.0161824	0.000278115	0.0224525	0.0164582	0.0108313	0.0117265	0.0152122	0.00159278	2.90186e-06	0.00755981	2.90186e-06	2.90186e-06	0.0142186	0.00912324	0.00706401	0.0066729
[truncated: 147 more columns]

## Sheet: Table S6B
Table S6 Relative abundances of metabolites in positive ion model (A) and negative ion module (B) were significantly different between baseline and sample after FMT.
	NEG8769	NEG8711	NEG8055	NEG7603	NEG8308	NEG8216	NEG1350	NEG1806	NEG3951	NEG7554	NEG8717	NEG2390	NEG7587	NEG1815	NEG1807	NEG3356	NEG8777	NEG2551	NEG8613	NEG3575	NEG2467	NEG1764	NEG3524	NEG8712	NEG3676	NEG2332	NEG8768	NEG210	NEG8053	NEG3480	NEG186	NEG8228	NEG8073	NEG112	NEG8608	NEG513	NEG8409	NEG6343	NEG8267	NEG8046	NEG2445	NEG8521	NEG7600	NEG8141	NEG2389	NEG1762	NEG8147	NEG3608	NEG52
F1W0	1.67958	0.0313117	0.221495	0.165934	0.0800865	0.0750132	0.0426189	0.043508	0.030426	0.0293415	0.00180626	0.0337582	0.0381088	0.0329053	0.0259566	0.0373505	0.0267369	0.021243	0.0305354	0.0306038	0.0214758	0.0307285	0.000129273	0.00209019	0.029443	0.0209771	0.0312163	0.024292	0.0197506	0.0142992	0.00820117	0.00605883	0.0139295	0.0167273	0.0182742	0.0143319	0.0118289	0.0176781	0.0116389	0.0240519	0.0133682	0.00582268	0.00974768	0.011717	0.00943247	0.0130411	0.00420376	0.0128568	0.00660538
F1W1	1.05913	0.224325	0.297941	0.226625	0.082618	0.0618022	0.0676876	0.0565774	0.0220144	0.0565333	0.0138492	0.0566768	0.00601943	0.0395305	0.0264904	0.0307435	0.0327352	0.0301468	0.0117223	0.0240613	0.0365522	0.0211578	0.000460117	0.0187131	0.0213837	0.0219339	0.0184857	0.00962443	0.0443193	0.0177749	0.0159518	0.0295906	0.0228437	0.0179166	0.00502197	0.0145378	0.0200902	0.0109107	0.0130393	0.00833882	0.0166297	0.0251306	0.0143194	0.00671177	0.0163976	0.00700555	0.0118264	0.014938	0.00912447
F1W12	0.715427	1.82897	0.188854	0.0692229	0.118881	0.0882454	0.0528538	0.0518987	0.0530025	0.046167	0.124594	0.0524291	0.00539052	0.0259246	0.0349322	0.0266622	0.0285403	0.0246141	0.000683408	0.0217267	0.00102213	0.0206457	2.22546e-06	0.0623728	0.0160625	0.0204364	0.0129385	0.000350819	0.0180767	0.0174237	0.00722595	0.0259234	0.00990721	0.0193928	2.22546e-06	0.0123145	0.0139377	0.0107875	0.011916	0.00357196	0.00982986	0.0178842	0.00422543	0.00933633	0.015841	0.00800873	0.0199611	0.013421	0.00940407
F1W4	0.569653	2.78856	0.137533	0.28206	0.0950655	0.0538908	0.0585106	0.0481417	0.0190975	0.0427577	0.178232	0.049208	0.0506513	0.0291369	0.0316436	0.0268477	0.012089	0.0281843	0.000511552	0.0220408	0.0280671	0.0242269	2.32712e-06	0.093638	0.0197733	0.0234392	0.0116529	0.000497824	0.0113599	0.0145557	0.011478	0.0321892	0.0142543	0.0169092	0.000326442	0.014048	0.0194585	0.011322	0.0094018	0.00155688	0.0114318	0.020657	0.0174977	0.00796783	0.0151585	0.00986433	0.0162092	0.014264	0.00982457
F2W0	0.887498	0.00596373	0.173563	0.0538585	0.0597281	0.0590006	0.0697096	0.0613461	0.0450096	0.0423292	4.76254e-05	0.0271541	0.0075464	0.0179103	0.0248711	0.0233422	0.0248341	0.0195686	0.0273048	0.0198744	0.0192195	0.0322521	1.96522e-06	0.00193968	0.0251821	0.0204167	0.0254497	0.0227284	0.0161818	0.0206972	0.00584616	0.0096278	0.0110807	0.0119017	0.0150979	0.0123291	0.00812761	0.00967523	0.00887937	0.0157824	0.00686769	0.0036882	0.0031563	0.00606451	0.00815075	0.0125642	0.00424736	0.0050609	0.00681636
F2W1	0.48456	1.78388	0.125108	0.488832	0.133144	0.0876939	0.0428901	0.0184833	0.0670338	0.0276939	0.126802	0.0428916	0.00527191	0.025168	0.0373449	0.0211531	0.010487	0.0239845	0.000791434	0.0173436	0.0124889	0.0191014	1.7697e-06	0.0587044	0.0388206	0.0240176	0.00649401	0.000715263	0.012716	0.0419541	0.0125414	0.03769	0.0149401	0.0174541	0.00033658	0.0129194	0.0167213	0.00979965	0.0101733	0.00143339	0.00827481	0.0204198	0.0309668	0.00645107	0.0131267	0.00690116	0.0103969	0.0102968	0.0136493
F2W12	1.81922	0.0472466	0.146427	0.175151	0.155256	0.0745379	0.0612514	0.0738224	0.0873766	0.0341944	0.00206163	0.0473043	0.0389379	0.0355216	0.035124	0.045303	0.0473537	0.0271156	0.0382957	0.0275007	0.0103502	0.0157139	3.17895e-06	0.00432052	0.0349279	0.0181397	0.0234625	0.0289988	0.0213049	0.015234	0.0257692	0.012761	0.0165936	0.0142529	0.0219406	0.0148118	0.0268074	0.0241263	0.0116603	0.0158418	0.0110505	0.0103594	0.0103582	0.0170094	0.0137802	0.00652733	0.00768239	0.0112209	0.0099982
F2W4	1.26753	1.16869	0.31363	0.136222	0.142724	0.060219	0.0583434	0.0689984	0.0570463	0.058986	0.0774238	0.0454876	0.0195984	0.0378222	0.0340198	0.021281	0.0463224	0.0334123	0.0104078	0.0302833	0.0359546	0.0155817	2.95953e-06	0.0433288	0.0170128	0.0229621	0.0314149	0.00875507	0.0349704	0.00981125	0.0221897	0.0338974	0.0199605	0.0178779	0.00491668	0.0156895	0.023593	0.0151156	0.0114918	0.00769792	0.0111771	0.0200501	0.00817233	0.0105033	0.013041	0.00721489	0.0137474	0.00884349	0.0111295
F3W0	1.52405	0.0172341	0.194068	0.00468805	0.0658044	0.121531	0.0869549	0.0517174	0.0474347	0.0682487	0.000755487	0.0209906	0.00245859	0.0383692	0.0246251	0.0292272	0.014851	0.0326365	0.0418629	0.0222421	0.0329018	0.0342814	0.000604237	0.00163934	0.0167175	0.0264967	0.0300353	0.0315595	0.0253077	0.0226673	0.00518375	0.00985864	0.0211066	0.0181135	0.025812	0.015507	0.00991727	0.00730824	0.015951	0.0234654	0.0140031	0.0122052	2.20546e-06	0.00294395	0.00613007	0.01462	0.00306222	0.00805646	0.00768492
F3W12	0.637699	3.01577	0.184744	0.00320558	0.128055	0.0799129	0.0746303	0.0771016	0.0358749	0.0345462	0.192803	0.0293219	0.00425092	0.0417204	0.0343971	0.0358372	0.0157479	0.0252497	0.000375077	0.0189382	0.0235201	0.0311666	0.000211607	0.10535	0.0240099	0.0204363	0.0108262	2.70993e-06	0.0171122	0.0208075	0.00823835	0.024855	0.0121108	0.0161159	2.70993e-06	0.0146269	0.016516	0.0155905	0.00988785	0.00244811	0.0157871	0.0238975	2.76064e-05	0.0154259	0.00876539	0.0132485	0.0327076	0.0152898	0.0075885
F3W4	0.569963	2.81518	0.128223	0.00563827	0.119925	0.0607213	0.0620714	0.0783829	0.097624	0.046851	0.178484	0.0352691	0.00403827	0.031671	0.0300138	0.0302931	0.0192439	0.0215675	2.60503e-06	0.0246943	0.0266186	0.0282464	2.60503e-06	0.0968839	0.0194969	0.0216082	0.0165027	2.60503e-06	0.0137175	0.0226151	0.00852243	0.0374503	0.0135977	0.0161941	2.60503e-06	0.0126081	0.0215433	0.0112941	0.0106061	0.00209711	0.0124275	0.0249852	7.99804e-05	0.0122646	0.0103213	0.0116332	0.0276691	0.0154064	0.0105203
F4W0	1.09883	0.995843	0.271789	0.00313058	0.143009	0.155562	0.0781876	0.0829604	0.0306403	0.0459636	0.0632113	0.0359974	0.00228715	0.0453802	0.0319269	0.0376794	0.0404994	0.028875	0.00816858	0.0315802	0.027604	0.0325922	2.9753e-06	0.0365359	0.0206064	0.0232498	0.0191137	0.00654184	0.0226136	0.00771345	0.00677606	0.0142382	0.0163787	0.0125491	0.00353284	0.0154056	0.0126647	0.0207671	0.0193529	0.00516991	0.0147017	0.021991	2.9753e-06	0.0172481	0.0105531	0.0134891	0.0213947	0.000298541	0.00614984
F4W1	1.12121	0.0123411	0.249085	0.983331	0.0962811	0.136265	0.0667776	0.0373767	0.0855314	0.0600389	0.000243001	0.0543588	0.360809	0.0431361	0.015393	0.0318065	0.0494687	0.0337395	0.0537016	0.0249461	0.0376632	0.0252151	2.83955e-06	0.0017989	0.0141029	0.0248452	0.0203981	0.0427387	0.0270609	0.00811799	0.0110142	0.0159698	0.0187905	0.0180417	0.030134	0.0150023	0.0156926	0.0141048	0.0260195	0.0190294	0.0148977	0.00848367	0.0631144	0.00613589	0.0157035	0.00873729	0.0073269	0.000297719	0.00716873
F4W12	1.33101	0.0182365	0.193601	0.000431379	0.0677499	0.0872558	0.0496132	0.0269591	0.011975	0.0345084	0.00053168	0.025119	0.000660066	0.0369018	0.00970475	0.0281776	0.0225295	0.0273032	0.0327797	0.0249232	0.0260672	0.0442241	0.000139575	0.00237158	0.0203174	0.025456	0.0138336	0.0270853	0.0189891	0.0111263	0.00447043	0.00806573	0.0166277	0.00887683	0.0197602	0.0153127	0.0131866	0.0111807	0.0152858	0.0135893	0.0114253	0.00892919	1.43656e-05	0.00869069	0.00652569	0.0175617	0.00916477	0.00593502	0.00510001
F4W4	1.93118	0.0131794	0.273108	0.518244	0.0977526	0.0872197	0.070591	0.0483685	0.0782568	0.0677028	0.000349887	0.0588583	0.223948	0.0381768	0.0268826	0.0550769	0.0304958	0.0352212	0.0461949	0.0287824	0.0366403	0.0191088	0.000380882	0.00169999	0.0161649	0.0224173	0.0269156	0.0385836	0.0303255	0.00845019	0.00814865	0.0148193	0.0182437	0.0134694	0.0246939	0.017933	0.0118239	0.0137962	0.0201529	0.0184487	0.0114873	0.00645094	0.0319388	0.00856749	0.0182667	0.00740344	0.0066765	0.000119816	0.0078122
F5W0	1.77629	0.0183073	0.18739	0.0173144	0.0455494	0.0996231	0.134093	0.0362595	0.0453897	0.0576298	0.000526521	0.0174276	0.00912102	0.0391777	0.0237145	0.0260166	0.0341239	0.0277452	0.042002	0.0208026	0.0294429	0.0260632	0.400976	0.00238714	0.0141546	0.0241825	0.0243288	0.0317815	0.0221129	0.00868895	0.00655483	0.00654249	0.0214882	0.0144007	0.0246947	0.0133893	0.0124659	0.00488058	0.0159111	0.0152339	0.0161773	0.00736554	0.000571298	0.00329131	0.00530246	0.01055	0.00225746	0.00822937	0.00615771
F5W1	0.800695	0.0105954	0.183344	0.0143285	0.0599126	0.0699299	0.046325	0.103578	0.0799012	0.043271	0.000414079	0.0176356	0.0190932	0.0368062	0.038554	0.0383713	0.021664	0.024369	0.029446	0.055517	0.0240605	0.0328402	0.460406	0.00285402	0.0256246	0.0225088	0.0165215	0.0236903	0.0198198	0.01657	0.0563897	0.00644667	0.0132153	0.0157338	0.017038	0.0137405	0.0128194	0.0110853	0.0104102	0.0174922	0.00845115	0.0068956	0.000432037	0.011199	0.00530806	0.0143165	0.00365558	0.00334547	0.00570005
F7W0	1.68327	0.0158973	0.253717	0.12383	0.090771	0.100498	0.114692	0.0551269	0.0290245	0.0694725	0.000508121	0.0388977	0.0447383	0.0347143	0.0219943	0.0345934	0.0483036	0.0327302	0.0405017	0.0295856	0.0310262	0.0306129	0.000315969	0.00296443	0.0201733	0.0216515	0.0352177	0.0317255	0.0248827	0.00900605	0.00513538	0.00961958	0.0182043	0.0123241	0.0235271	0.0152362	0.0120218	0.0135323	0.0125386	0.0209387	0.0143271	0.0053632	0.00764401	0.0103322	0.0112742	0.0121395	0.00520578	0.00856231	0.00868575
F7W1	1.04937	2.34099	0.218672	0.368775	0.103898	0.0748367	0.0746575	0.0923684	0.0203582	0.0638999	0.151303	0.0355999	0.00697909	0.0410666	0.0356866	0.029827	0.0208466	0.0261459	2.44436e-06	0.0235797	0.0325035	0.0185114	2.44436e-06	0.0767714	0.0192708	0.0229899	0.0211757	2.44436e-06	0.0180088	0.0210085	0.0119809	0.0240949	0.0164131	0.0147212	2.44436e-06	0.0150018	0.0201565	0.0104897	0.0136741	0.00405303	0.0159896	0.0207769	0.023342	0.0105195	0.0104629	0.00771215	0.0239368	0.010757	0.0122252
F7W12	1.16324	0.0385577	0.172156	0.39995	0.111463	0.0759774	0.0685308	0.0792361	0.126743	0.0418179	0.00175691	0.0620385	0.18944	0.0354615	0.0517677	0.0417072	0.0284424	0.0176449	0.0361897	0.033009	0.0234388	0.01954	2.86342e-06	0.0038173	0.0271875	0.0175792	0.0192543	0.0287599	0.0202467	0.0218373	0.0077409	0.00815636	0.014811	0.0168239	0.021264	0.0127509	0.0162636	0.0244916	0.0116794	0.013286	0.0119311	0.00740472	0.0251337	0.0157826	0.0181919	0.00817835	0.00420535	0.0112381	0.0179059
F7W4	0.869128	2.68149	0.0840235	0.010211	0.102816	0.097679	0.0612718	0.229534	0.123465	0.0524864	0.17209	0.0382307	0.0329559	0.0341193	0.102403	0.0373296	0.0124406	0.0244823	2.83815e-06	0.0303794	0.0271658	0.0264386	2.83815e-06	0.0913935	0.0272127	0.020269	0.0182568	2.83815e-06	0.00886928	0.0167127	0.0073785	0.0161754	0.0102389	0.00977686	2.83815e-06	0.0133602	0.0179445	0.0176152	0.0124099	0.00173368	0.0126712	0.0323368	0.000260543	0.0161085	0.0118325	0.0116245	0.0132126	0.00839724	0.00994454
F8W0	1.35003	0.0125474	0.181168	0.00458853	0.0477204	0.0611416	0.0868371	0.0543398	0.0308953	0.033187	0.000528582	0.0241254	0.00925099	0.0234741	0.0244926	0.0241066	0.0238163	0.0310939	0.0243733	0.0206536	0.0202662	0.04245	0.172196	0.00200388	0.0281746	0.027782	0.0124438	0.0207815	0.0159446	0.0259343	0.0052233	0.0105127	0.0132541	0.0139671	0.0144897	0.0135428	0.0083494	0.00614037	0.00760493	0.0152277	0.00766511	0.00469936	2.38748e-05	0.0070754	0.00703719	0.0172559	0.00532732	0.00958612	0.00464701
F8W1	0.427773	2.82933	0.0942743	0.0179705	0.0924089	0.0929088	0.0862413	0.0853847	0.0329101	0.037778	0.185079	0.0359887	0.00451297	0.0240253	0.0370654	0.0300782	0.0297674	0.0288932	2.38078e-06	0.0256605	0.0234949	0.0372003	0.000120142	0.0963857	0.0259707	0.0243447	0.0130113	2.38078e-06	0.011957	0.0208933	0.015138	0.0225004	0.0105354	0.017366	2.38078e-06	0.0148294	0.0122377	0.0127713	0.00792232	0.00185056	0.0101019	0.0189334	0.00171057	0.0144709	0.0102744	0.0159419	0.0196735	0.00973083	0.00698978
F8W12	0.778025	0.0557364	0.168521	8.08132e-05	0.0916626	0.060253	0.0735195	0.0707662	0.0330581	0.0493512	0.00345708	0.0288797	0.00155226	0.0350527	0.0315509	0.0340836	0.0339519	0.022452	0.026935	0.02831	0.00680634	0.0448877	0.00017886	0.00374204	0.0306295	0.0279019	0.0157633	0.0214996	0.0175148	0.0260062	0.00730548	0.0164064	0.0137997	0.0402386	0.0179721	0.0151463	0.00671013	0.0150009	0.00856764	0.0128641	0.0101882	0.00939942	2.69843e-05	0.0120779	0.00855607	0.0187808	0.0071386	0.00899427	0.00527966
F8W4	0.384556	2.70933	0.192042	0.0830615	0.103611	0.0476312	0.0375371	0.1022	0.054953	0.0482027	0.178064	0.0686448	0.0625266	0.0263368	0.0540376	0.0237751	0.0132176	0.0281139	0.000528687	0.0185793	0.0278248	0.0261127	1.79793e-06	0.0833973	0.0164013	0.0258343	0.00616279	1.79793e-06	0.0101975	0.0222832	0.0154452	0.0203421	0.015749	0.0231507	1.79793e-06	0.012679	0.0154266	0.00921897	0.00925777	0.00403041	0.00924854	0.0198618	0.00542852	0.00686615	0.0196236	0.00922691	0.0200573	0.0126585	0.0135519
F9W0	0.88397	0.01063	0.149543	0.0500651	0.0793522	0.0948166	0.0640045	0.0287672	0.0202499	0.0649464	0.000331039	0.0252451	0.00552568	0.0368524	0.0140384	0.0228161	0.0291853	0.0344731	0.0421432	0.0191255	0.0323185	0.0301822	2.73136e-06	0.00190185	0.0165348	0.0270385	0.0184918	0.0332396	0.0230146	0.0117996	0.00635614	0.0135912	0.019535	0.0124625	0.0237958	0.015807	0.0118872	0.00916431	0.0168371	0.0133735	0.0134389	0.00729089	0.00274412	0.0072939	0.00789885	0.0124037	0.0067946	0.00474634	0.00660972
F9W1	0.757897	2.84382	0.141469	0.160211	0.177753	0.152047	0.0811271	0.0732425	0.120567	0.0433675	0.188208	0.0611773	0.0113107	0.0382302	0.0363979	0.0513509	0.0203514	0.0314698	0.0110935	0.0417867	0.0294031	0.0155524	3.56987e-06	0.0982612	0.0274943	0.0190099	0.0113415	0.0094569	0.0124696	0.01293	0.0125578	0.0340838	0.0132466	0.0159121	0.00101724	0.0183519	0.02369	0.0286811	0.0213154	0.00260214	0.0172274	0.0341048	0.00992575	0.0274317	0.0177264	0.00600864	0.0506427	0.00501002	0.0139284
F9W12	1.59266	0.0318893	0.231673	1.95144	0.117276	0.0798372	0.0441459	0.0965987	0.0813303	0.0298731	0.00103196	0.0306805	0.141975	0.0311022	0.0404569	0.0403455	0.0228392	0.0270812	0.0282526	0.0528067	0.0238245	0.024002	2.87917e-06	0.00279433	0.0253404	0.0192405	0.0225265	0.0222094	0.0145158	0.0195255	0.01099	0.0135984	0.0151449	0.0192954	0.0156987	0.0126564	0.00746033	0.0212458	0.0114529	0.0205571	0.0114432	0.0157169	0.12334	0.0140687	0.00911237	0.00968256	0.0136472	0.0137931	0.00949021
F9W4	0.61888	2.07393	0.103338	0.0265606	0.185676	0.0505658	0.0804295	0.0791375	0.0610953	0.0553852	0.132391	0.0414291	0.00948337	0.0469617	0.0346662	0.0470285	0.0136743	0.0300363	3.5374e-06	0.0397647	0.0301681	0.0259383	3.5374e-06	0.0692555	0.0285113	0.0221444	0.0200937	3.5374e-06	0.0109384	0.0156686	0.0164652	0.0308555	0.0128339	0.0374884	3.5374e-06	0.0172217	0.0177182	0.0233457	0.0141916	0.00177613	0.0172391	0.0381692	0.000724564	0.0197957	0.0127447	0.0114222	0.0243952	0.0141653	0.0116072
F10W0	0.888554	1.49745	0.313969	0.0834985	0.110673	0.122835	0.118898	0.0593207	0.0815036	0.0332202	0.103326	0.0259139	0.0112928	0.0351641	0.0341711	0.0244456	0.0342352	0.0266063	0.0135391	0.0203435	0.028555	0.0177309	1.98871e-06	0.0501377	0.0182013	0.0213953	0.0179223	0.00541652	0.0277783	0.0222393	0.0129573	0.0229716	0.01469	0.0189563	0.00117588	0.013381	0.0172786	0.0106779	0.0134259	0.0046544	0.010072	0.0155632	0.00337744	0.00524172	0.00825433	0.00613272	0.00846214	0.0103479	0.00872849
F10W1	1.64144	0.00900989	0.227373	0.0768607	0.0730513	0.0964815	0.0555759	0.0697103	0.0545925	0.046396	0.000256043	0.020936	0.0156769	0.0285125	0.0336058	0.0256716	0.0241311	0.0252094	0.034567	0.0213036	0.0285353	0.0197914	0.000120149	0.0015631	0.0231476	0.022968	0.0199034	0.0260501	0.0233096	0.033584	0.011191	0.0135716	0.0149875	0.0160275	0.0194548	0.0125863	0.0110619	0.00874757	0.0126141	0.0179431	0.0112466	0.00748149	0.00435944	0.00472013	0.00569981	0.00819246	0.00418545	0.0093176	0.00611517
F10W4	0.930091	2.97844	0.200817	0.00468513	0.161663	0.135194	0.0930661	0.092884	0.0336326	0.035249	0.199595	0.0490919	0.00759235	0.0434947	0.0436532	0.037464	0.0210179	0.0265009	0.00338159	0.0306907	0.0295506	0.0223939	0.000144833	0.103921	0.0197967	0.0180449	0.0208566	0.00295029	0.0172593	0.00702742	0.00651765	0.0306416	0.0113758	0.0157389	0.000583604	0.0134856	0.0151432	0.0183691	0.0149406	0.00353628	0.0142956	0.0234549	3.03536e-06	0.0188976	0.0147411	0.0091358	0.0260354	0.010378	0.0069135
F22W0	1.19606	0.04226	0.141763	0.0149003	0.113755	0.0762526	0.0767747	0.0504023	0.038098	0.0553353	0.00240704	0.0248253	0.0142786	0.0364095	0.0191753	0.0283681	0.0236844	0.0277725	0.0327884	0.0248141	0.0247417	0.0370193	2.44878e-06	0.00283121	0.0215316	0.0233585	0.0239628	0.027129	0.0173302	0.0129639	0.00560301	0.0102009	0.014733	0.0159252	0.0201089	0.0134645	0.0108796	0.0103678	0.0142424	0.00798006	0.0127854	0.00554317	0.000778544	0.00931857	0.00742821	0.0151526	0.00462064	0.00997021	0.00718403
F22W1	0.90252	0.0375785	0.111247	0.127891	0.107163	0.0727413	0.0619955	0.0790964	0.0476037	0.0479035	0.00177418	0.0325225	0.0625121	0.0301305	0.0324752	0.0310802	0.0375796	0.0258603	0.0327062	0.0264615	0.0208302	0.028031	2.39349e-06	0.00208432	0.0290757	0.0182027	0.0216275	0.025869	0.016679	0.0223816	0.0102321	0.0161655	0.0145622	0.0379183	0.0192141	0.0128117	0.00969569	0.011826	0.0134124	0.0122143	0.00897497	0.00518319	0.00793466	0.0123438	0.00944738	0.0117583	0.0105036	0.0123349	0.0124159
F22W4	1.54481	0.0786038	0.138419	0.0796633	0.110859	0.0673055	0.0625149	0.0772838	0.120192	0.0378757	0.00461104	0.0399068	0.0318017	0.0264918	0.0319496	0.0323156	0.0234074	0.0343129	0.0293691	0.0268251	0.0218075	0.0262224	2.43226e-06	0.00497916	0.0302532	0.0178094	0.0205286	0.0218924	0.0173834	0.0203716	0.0114675	0.0163932	0.0135717	0.0165473	0.0172117	0.0136339	0.00752123	0.0136511	0.0106733	0.0130053	0.0104942	0.00936549	0.00436526	0.0132384	0.0128462	0.0119198	0.00628105	0.0138973	0.00933748
F12W0	1.06207	0.0252936	0.218343	0.209552	0.0842509	0.0864581	0.0537812	0.0445485	0.0576131	0.0365264	0.000359049	0.0293957	0.0100712	0.0388517	0.0254545	0.0164718	0.0286366	0.0309215	0.0363507	0.0192041	0.0282944	0.0286325	0.000140789	0.0031701	0.0245744	0.0223891	0.0269994	0.0302368	0.0204337	0.0153104	0.00816006	0.0117849	0.0183259	0.0147272	0.0217959	0.016078	0.0101008	0.013032	0.0128783	0.0162432	0.0120388	0.00654944	0.0134839	0.0102227	0.00890288	0.0119536	0.0072989	0.00930886	0.00875479
F12W1	0.981818	0.0106183	0.221998	0.126807	0.085167	0.146309	0.0580093	0.0226401	0.0624266	0.0629084	0.000246295	0.0398735	0.0182359	0.0352547	0.0367228	0.0298095	0.0243697	0.0310762	0.0459009	0.0226752	0.0338165	0.0141035	0.000789064	0.00206544	0.0171798	0.0204181	0.0314455	0.0345178	0.02606	0.0149698	0.015351	0.0191239	0.0205185	0.018167	0.0264627	0.015089	0.0130735	0.0104995	0.0119087	0.0195107	0.0119242	0.0062612	0.00799176	0.00363433	0.0115157	0.00260068	0.00682344	0.0124604	0.0146649
F12W12	1.03095	0.0877835	0.193549	0.536021	0.134858	0.0750705	0.0718678	0.101755	0.208432	0.0345776	0.00397206	0.0398953	0.106939	0.0258693	0.0438145	0.0431874	0.0275758	0.0210953	0.0344358	0.0346406	0.0230956	0.0154733	2.89558e-06	0.00545197	0.0272445	0.0166745	0.0219091	0.0268148	0.0189822	0.0117404	0.0267389	0.0160256	0.0150588	0.0141915	0.0195925	0.0125982	0.0107711	0.0221335	0.0125967	0.0139079	0.00911797	0.00933851	0.0335674	0.0187902	0.0114767	0.00650638	0.015593	0.0119216	0.0121992
F13W0	1.0805	1.46662	0.311584	0.00482726	0.146619	0.136339	0.124319	0.0725232	0.0363001	0.0543127	0.0968124	0.0363555	0.00629204	0.0334324	0.038993	0.0318409	0.0418846	0.0136308	0.00265126	0.0296812	0.0322172	0.0208113	2.84844e-06	0.0508086	0.0172057	0.0188254	0.0200513	0.0011563	0.0231119	0.0108013	0.00480768	0.030945	0.0153772	0.0110339	0.000954192	0.0144189	0.0140498	0.0136063	0.01552	0.00523055	0.0132657	0.0217891	2.95694e-05	0.0114604	0.0110753	0.00777821	0.0184227	0.00863716	0.00737273
F13W1	0.787948	2.1479	0.0781903	0.345401	0.134996	0.0866036	0.0857734	0.0708791	0.0659702	0.0262768	0.149462	0.0293673	0.0198886	0.0219057	0.0353401	0.0289926	0.0274539	0.00398395	2.36476e-06	0.0245938	0.0248362	0.02423	2.36476e-06	0.0744521	0.0231733	0.0206777	0.00993014	0.000329472	0.00789511	0.0323939	0.0172743	0.041215	0.0127993	0.0272477	2.36476e-06	0.0129079	0.0155048	0.0132426	0.0122488	0.0012147	0.00871995	0.0215151	0.0189403	0.0149019	0.00896191	0.00988731	0.0241193	0.0123913	0.00876646
F13W12	0.659864	0.0285545	0.144782	0.0237775	0.0963869	0.0657017	0.0783104	0.0903542	0.0360178	0.0319902	0.000659328	0.0270708	0.00454188	0.0216056	0.0450349	0.0314319	0.0372132	0.0263169	0.031214	0.026825	0.0222885	0.0230652	2.48662e-06	0.00287697	0.0239846	0.0203807	0.0162674	0.0265784	0.01703	0.0209614	0.012741	0.00982059	0.0150219	0.0135421	0.0184726	0.0127607	0.011021	0.0149898	0.00958305	0.0125346	0.00989151	0.00461061	0.000720719	0.0112474	0.00795033	0.00988221	0.00371692	0.00842513	0.00817425
F13W4	0.410353	2.44943	0.0719265	0.0310348	0.129624	0.0857322	0.0572241	0.0741043	0.105837	0.0259637	0.162664	0.0337435	0.00686325	0.0278421	0.0356765	0.0353402	0.0291806	0.00186573	2.46462e-06	0.0286102	0.0206334	0.0269874	2.46462e-06	0.0864564	0.03396	0.0192321	0.0153414	2.46462e-06	0.00858032	0.0386112	0.00904517	0.0300676	0.0101023	0.0130626	2.46462e-06	0.0127219	0.0141094	0.0172821	0.0138265	0.00164381	0.00991008	0.0243609	0.00148392	0.016454	0.00974562	0.0110639	0.023072	0.0141781	0.00731649
F14W0	2.22293	0.843383	0.351548	0.010946	0.117452	0.0600487	0.0682958	0.0667543	0.036294	0.0699127	0.0545543	0.0456819	0.00294754	0.0391586	0.0285054	0.0249903	0.0315209	0.0304222	0.00967601	0.00363331	0.0329182	0.0317733	3.31337e-06	0.0389298	0.0203822	0.0212317	0.0220146	0.00770842	0.0297913	0.00774995	0.0074167	0.014545	0.0208435	0.010501	0.00483156	0.0173344	0.0129688	0.0166681	0.0146823	0.00956268	0.015694	0.0243205	0.00029455	0.0151363	0.0138098	0.0129283	0.0160787	0.00341954	0.00864496
F14W1	1.07787	2.31128	0.162307	0.12617	0.110877	0.0618428	0.0637622	0.0786978	0.0278639	0.0596986	0.161608	0.0586841	0.0123287	0.0387267	0.0340008	0.0325596	0.011821	0.0313325	2.77558e-06	0.02513	0.0341729	0.0206639	0.000451218	0.0813644	0.0160497	0.0229222	0.022222	2.77558e-06	0.0151674	0.0152948	0.0110451	0.0308307	0.0197311	0.0164093	2.77558e-06	0.015174	0.0186342	0.0109676	0.017934	0.00224722	0.0168632	0.0290103	0.00735208	0.01277	0.0162058	0.00750427	0.016275	0.0111366	0.0124865
F14W12	0.929164	0.0144483	0.184014	0.101548	0.0612874	0.0829779	0.0795568	0.0658172	0.0686324	0.061791	0.00049317	0.0442435	0.00406827	0.0338524	0.0264614	0.0269281	0.0252496	0.0284286	0.0375282	0.0209743	0.0282607	0.0245676	0.000963206	0.00214107	0.0167433	0.024074	0.0184836	0.0315791	0.0203999	0.0216477	0.00887949	0.0121303	0.0183651	0.0106696	0.0219683	0.0141761	0.0128969	0.0081893	0.0124827	0.0140971	0.0118731	0.00746002	0.0063908	0.00327184	0.0134579	0.00947775	0.00310736	0.0115909	0.0123692
F15W0	1.32748	0.0253638	0.256195	0.477816	0.0844917	0.119526	0.131981	0.0566383	0.15043	0.0633173	0.00117026	0.0255262	0.0087771	0.0344894	0.0285728	0.0264562	0.0359846	0.0290875	0.0426777	0.020647	0.0304595	0.0193433	0.000470381	0.00301057	0.0200241	0.0282321	0.0265002	0.0339951	0.024854	0.0266034	0.00817565	0.00980804	0.0197509	0.0194408	0.0250461	0.0133636	0.0172841	0.0101364	0.0101552	0.0171344	0.0121254	0.00528284	0.0296441	0.00402417	0.00779292	0.00794909	0.00213398	0.00596008	0.0107546
F15W1	0.854962	0.0233703	0.201789	0.0882783	0.0880459	0.103097	0.062447	0.0548356	0.0899714	0.0670447	0.00101038	0.0206486	0.0185768	0.0372724	0.0283947	0.0313114	0.0202179	0.0239997	0.0430647	0.0244304	0.0315787	0.0222847	0.000290629	0.0020606	0.0169839	0.0237781	0.0212058	0.0331964	0.022459	0.0162397	0.00602162	0.0104614	0.0191597	0.0184208	0.0263457	0.0141868	0.0117146	0.00910189	0.0136758	0.0145196	0.0123018	0.00846795	0.00537034	0.00696997	0.00601023	0.00804731	0.002297	0.00651466	0.0111596
F15W12	1.3406	0.0301215	0.159026	0.0023652	0.0860231	0.086469	0.118971	0.0467327	0.140454	0.0604254	0.00191084	0.0141083	0.00341387	0.027081	0.0226594	0.0253838	0.0340688	0.0408306	0.0323832	0.0202172	0.0271356	0.0276376	2.17552e-06	0.00303871	0.017584	0.0250569	0.0133646	0.0253953	0.0181406	0.0149444	0.00368968	0.0108386	0.0156114	0.0159417	0.0193597	0.013344	0.00763623	0.00834511	0.0126688	0.0120295	0.00988521	0.0110498	2.17552e-06	0.00731696	0.00408467	0.0100355	0.00262996	0.00661164	0.0075948
F15W4	1.02365	0.0696776	0.198844	0.702919	0.107414	0.102765	0.0671844	0.0235049	0.0354201	0.0618874	0.00347649	0.0152596	0.107599	0.0403518	0.00997102	0.0330569	0.0259553	0.0324145	0.0418559	0.0337371	0.024155	0.0307541	0.000289626	0.00562092	0.0198314	0.0235917	0.0212961	0.0326473	0.0223876	0.0194745	0.0157464	0.0168247	0.0192402	0.0155456	0.0212863	0.0162936	0.0131312	0.0121257	0.0124579	0.017116	0.0142204	0.00836399	0.0444102	0.00665739	0.00466464	0.012395	0.00595596	0.0104805	0.00819669
F16W0	1.13722	0.0211104	0.22629	0.157966	0.0985154	0.101167	0.0435107	0.0763258	0.0339344	0.0653189	0.000822512	0.0426973	0.0492883	0.039608	0.0321813	0.0402331	0.0444194	0.0269908	0.0364402	0.0264635	0.0280102	0.0272986	2.7078e-06	0.0028665	0.0194894	0.0212207	0.0343947	0.0305823	0.0245458	0.00808696	0.00673598	0.00773608	0.0183397	0.0127998	0.0218498	0.013188	0.010074	0.0120481	0.014216	0.0190784	0.0111299	0.00371809	0.00968312	0.014543	0.0113247	0.0106995	0.0026329	0.00521643	0.00766559
F16W1	1.28702	0.0390148	0.202653	0.0975566	0.112638	0.0932053	0.0720015	0.048486	0.0553319	0.0637931	0.00192368	0.0340917	0.0414735	0.0398363	0.0214108	0.0430361	0.0277141	0.0294199	0.0393663	0.0530403	0.0282794	0.0253419	3.23123e-06	0.002261	0.0251311	0.0218074	0.0220758	0.0317017	0.0223919	0.00971413	0.00792433	0.0122502	0.0164739	0.0126185	0.0231464	0.0159877	0.0143873	0.0171633	0.01506	0.0179303	0.012524	0.00921702	0.00564324	0.0200317	0.010891	0.0105679	0.00345236	0.00614951	0.00658802
F16W12	1.54898	0.0182524	0.1271	0.262402	0.105112	0.0758479	0.0562785	0.0890431	0.0737572	0.0557868	0.000836197	0.0307753	0.104457	0.0269097	0.036964	0.0282626	0.0254156	0.0258238	0.0316554	0.023823	0.00110447	0.0301691	2.36009e-06	0.00213187	0.0214328	0.0198886	0.0277717	0.0259936	0.0180184	0.0159327	0.00740512	0.0161618	0.0161274	0.0138611	0.0205291	0.0124429	0.0106967	0.0114484	0.0131269	0.0121931	0.00972651	0.00669607	0.0165898	0.012941	0.00892739	0.012303	0.00542478	0.00927661	0.00659569
F16W4	1.42376	0.0294282	0.205617	0.169084	0.111469	0.101172	0.0453165	0.088642	0.0567347	0.0386819	0.00144246	0.0383836	0.0608513	0.0314918	0.0354733	0.0296113	0.0360224	0.026315	0.0381671	0.0240867	0.0261198	0.0251883	2.54741e-06	0.00323893	0.0203692	0.0197038	0.0183458	0.0314937	0.0229771	0.01493	0.0052892	0.00913257	0.0167094	0.0134647	0.0219985	0.012219	0.0114304	0.0125572	0.0138985	0.018067	0.0116003	0.00614646	0.0109772	0.0159839	0.0115574	0.0099978	0.00372734	0.0115192	0.00887048
F17W0	1.6861	0.0171667	0.175769	0.0485342	0.101664	0.0843849	0.050611	0.0512332	0.039202	0.0577974	0.000371264	0.029119	0.0119981	0.0427486	0.0324679	0.0461644	0.0449653	0.0482132	0.0376508	0.035749	0.0268735	0.0303101	0.000275481	0.00234805	0.0236548	0.0208495	0.0281304	0.0315585	0.02098	0.0183858	0.00396975	0.0116019	0.0181101	0.00973873	0.0221535	0.014642	0.012388	0.0144323	0.0145558	0.0189602	0.0144426	0.00533318	0.003005	0.0111454	0.00859497	0.0130589	0.00892054	0.0113301	0.00846199
F17W1	0.658627	0.0421138	0.135712	0.267197	0.102455	0.0693676	0.0617586	0.0951915	0.0381654	0.0442568	0.00173591	0.0215281	0.00436917	0.034862	0.0408386	0.0309501	0.0144234	0.0234739	0.0345386	0.0263751	0.0202834	0.0321594	0.00010241	0.00316152	0.0266179	0.0184098	0.0127177	0.0263881	0.0178818	0.0312618	0.00587109	0.0123455	0.0145601	0.0115408	0.0209308	0.0152348	0.015154	0.0148495	0.0110707	0.0125804	0.0116956	0.00521653	0.0175486	0.0137644	0.00697904	0.0133744	0.00828209	0.00957181	0.00768186
F17W12	0.956594	0.0461809	0.189699	0.354061	0.115056	0.0726201	0.0500576	0.0738979	0.111329	0.0380626	0.00211616	0.0371767	0.0716216	0.0340769	0.0394135	0.048794	0.0295259	0.0298069	0.0337799	0.0441101	0.0253949	0.023316	0.000165799	0.00452582	0.0332886	0.0179856	0.0200055	0.0287211	0.0226137	0.0195713	0.016191	0.0161652	0.0177469	0.0156628	0.0209984	0.0153276	0.0212454	0.02449	0.00876045	0.0111848	0.0137347	0.0102026	0.0211079	0.0191047	0.0111111	0.0103175	0.014897	0.0113673	0.00811146
F17W4	0.955125	0.0159419	0.197198	0.151923	0.0939981	0.0926142	0.0574707	0.115288	0.0789446	0.0439096	0.000473342	0.0452895	0.103635	0.0299137	0.0504338	0.0274602	0.0141403	0.026246	0.0401975	0.0208422	0.02861	0.0173915	2.31713e-06	0.0019643	0.0193592	0.0194371	0.0290666	0.0317633	0.0216473	0.0214446	0.396584	0.0182358	0.018399	0.0151024	0.025083	0.0134858	0.015391	0.0093342	0.0119972	0.0153313	0.0117668	0.00714339	0.00887114	0.00702579	0.0129157	0.00609322	0.0108665	0.00900159	0.0139359
F18W0	1.41374	0.0206751	0.168741	0.00464354	0.107463	0.095817	0.0621068	0.0778955	0.0174932	0.0684199	0.000586365	0.0243952	0.00411564	0.0324422	0.0503016	0.0306966	0.0406587	0.0287907	0.0419307	0.0245856	0.0299374	0.0252613	0.000557435	0.00281022	0.0157812	0.0242237	0.0241803	0.0340352	0.0212554	0.00838556	0.00743983	0.00910174	0.0185526	0.00889139	0.0218737	0.0161025	0.0118215	0.0114992	0.0154335	0.0148837	0.0122063	0.00803153	6.31247e-05	0.00859712	0.00745396	0.011422	0.00464823	0.0104647	0.005474
F18W1	1.30857	0.0282831	0.146752	0.278532	0.094153	0.0663308	0.0590509	0.130969	0.0506452	0.0247914	0.00156285	0.0266436	0.0153997	0.0273904	0.0579805	0.0346586	0.0303332	0.0178473	0.0308074	0.0296985	0.0203286	0.0237357	2.4457e-06	0.00302908	0.0219213	0.0187616	0.014556	0.0241227	0.017556	0.0122007	0.0104363	0.00951015	0.0131922	0.0135398	0.0174629	0.0123559	0.0128899	0.0214993	0.00936215	0.0102808	0.0111161	0.00609533	0.0176194	0.0142354	0.00779595	0.0101337	0.00995511	0.0138962	0.00667753
F18W4	1.07902	0.021419	0.16598	0.0461069	0.10015	0.0753888	0.0489224	0.149869	0.02534	0.0328832	0.000920428	0.0256059	0.0109953	0.034694	0.0699414	0.0391352	0.0278906	0.0258788	0.0334896	0.0330312	0.0238404	0.0277923	2.8691e-06	0.00300007	0.0253542	0.0211876	0.0191749	0.0260058	0.0202898	0.0119492	0.100222	0.00873764	0.0150775	0.027876	0.0188111	0.0145948	0.0143009	0.0225123	0.0112293	0.0157568	0.013044	0.00722381	0.00246917	0.014186	0.00753084	0.0116285	0.00888083	0.0104803	0.00739683
F19W0	2.03006	0.00846822	0.216962	0.0335788	0.0844284	0.101058	0.133495	0.00996171	0.0394022	0.0409284	0.000132021	0.041027	0.00273668	0.0441306	0.0274445	0.0292215	0.0447538	0.0324323	0.0442511	0.0229217	0.0333676	0.0206695	0.00120917	0.00199649	0.0153735	0.02341	0.0331969	0.0379803	0.0225797	0.0130464	0.00774874	0.0132284	0.0212014	0.0167687	0.027027	0.0156746	0.0126423	0.011342	0.0212933	0.0140289	0.0163063	0.00777082	0.00128202	0.00575971	0.0124856	0.00928386	0.00313571	0.00879598	0.0084986
F19W1	1.67821	0.010637	0.218218	0.00557196	0.101279	0.0971476	0.0633169	0.0710904	0.0266704	0.038816	0.000455606	0.0402656	0.00693511	0.0357442	0.0350051	0.0333569	0.0292313	0.029832	0.0409139	0.0264723	0.0309506	0.0223644	2.75828e-06	0.00229286	0.0156897	0.0201344	0.035025	0.0326532	0.0224258	0.00853776	0.0108015	0.0132559	0.0186526	0.0151169	0.0218885	0.0152717	0.00224041	0.0127093	0.0171942	0.0159719	0.0138461	0.00699933	9.15151e-05	0.00861322	0.0118113	0.00888589	0.00441042	0.0101301	0.00695884
F19W12	1.93709	0.129573	0.267647	0.0281039	0.121619	0.122432	0.105782	0.0750346	0.0239247	0.0438079	0.0083002	0.0384727	0.00399053	0.0384304	0.0323672	0.0292621	0.0254085	0.03028	0.0359388	0.0281431	0.0293903	0.0205384	0.000172856	0.0107536	0.0207263	0.0213483	0.0369112	0.0317046	0.026267	0.0123494	0.00785181	0.00802887	0.0171559	0.0123578	0.0222045	0.0127715	0.0146739	0.0154535	0.0151128	0.0224845	0.0100254	0.00754471	0.00131875	0.0105537	0.0111879	0.00809328	0.00457478	0.00510878	0.00772772
F19W4	1.91277	0.00580733	0.276336	0.00387774	0.100263	0.106972	0.0623423	0.0853649	0.0138317	0.0557858	2.85466e-06	0.0526714	0.00270023	0.0323976	0.0400159	0.0562414	0.0336731	0.0295536	0.0438701	0.0287109	0.0319055	0.0191629	0.000173088	0.00227017	0.0145909	0.0193801	0.0257777	0.0328143	0.0270403	0.00389067	0.0054261	0.0133947	0.0198438	0.0126817	0.0248359	0.01368	0.0139651	0.0153265	0.0135276	0.018432	0.0138851	0.00584106	1.38032e-05	0.00688081	0.0163835	0.00762932	0.00493826	0.0123484	0.00779808
F20W0	1.72718	0.0215736	0.257868	0.00736629	0.0980474	0.0980418	0.121761	0.0516865	0.0314734	0.0713898	0.000521982	0.0329389	0.0140418	0.0442818	0.0246712	0.0203121	0.0472308	0.0365631	0.0365387	0.0122589	0.0332235	0.0292284	0.69795	0.00280029	0.0166376	0.0219398	0.0234704	0.0290604	0.0235334	0.00795882	0.0100717	0.0125335	0.0172877	0.0148779	0.0218668	0.0156023	0.0101073	0.00747808	0.010451	0.0243867	0.0126631	0.0117001	0.000165558	0.00636295	0.00947385	0.011511	0.00508296	0.0138913	0.00840666
F20W1	1.5063	0.0164484	0.210822	0.120461	0.0826686	0.0936108	0.0481796	0.049038	0.0305342	0.0374524	0.00066077	0.0294696	0.017581	0.0248478	0.021888	0.0288868	0.0364043	0.0278338	0.0324373	0.0231565	0.0234861	0.0253187	2.35133e-06	0.00206488	0.0240999	0.0197569	0.0209716	0.0272122	0.0223384	0.0204864	0.0154853	0.00882769	0.0144262	0.0151329	0.0203825	0.0135265	0.0106241	0.010645	0.00955544	0.0189913	0.00969777	0.0063991	0.00679896	0.00714653	0.00860875	0.0101097	0.00428521	0.0105931	0.00898421
F20W12	1.78629	0.0194297	0.284659	0.59724	0.122077	0.100804	0.110612	0.0911944	0.0396484	0.051544	0.000757815	0.0517245	0.0442436	0.0346148	0.0410566	0.0269086	0.0484099	0.0285213	0.0358423	0.00465864	0.028762	0.017717	2.90172e-06	0.00317975	0.0236215	0.0245152	0.0370809	0.0288495	0.0217558	0.0200402	0.00575014	0.00951928	0.0166098	0.0130585	0.0210748	0.0139432	0.0130031	0.0158608	0.011107	0.0198759	0.0124566	0.00688131	0.0393489	0.0104226	0.0155592	0.00723423	0.00638236	0.0118075	0.0113204
F20W4	1.91394	0.018149	0.19766	0.181322	0.103305	0.0938355	0.0893329	0.0713832	0.0665103	0.0565838	0.000600269	0.0572382	0.0246222	0.030531	0.0342835	0.0333891	0.0283607	0.027216	0.0351229	0.0284918	0.00847325	0.0207493	0.000266639	0.00318026	0.0270251	0.0183675	0.0248286	0.0283208	0.0209274	0.030534	0.00616326	0.00955356	0.0168909	0.00122315	0.0206962	0.013223	0.0108211	0.0139215	0.0120914	0.0175993	0.0125414	0.00711372	0.0118719	0.00748607	0.0172088	0.00779839	0.00526407	0.0151346	0.0124165
F21W0	1.20843	0.0163651	0.225229	0.0485029	0.0983607	0.124974	0.0647212	0.0487074	0.0704609	0.0665363	0.000501591	0.0330137	0.0169773	0.039083	0.0194574	0.0311407	0.0458253	0.0338035	0.0478389	0.0256073	0.0383668	0.0112344	0.000544519	0.00199731	0.0169172	0.0225598	0.0229258	0.0377217	0.0229806	0.00893773	0.0113361	0.0175708	0.0215977	0.0119323	0.0270579	0.0161515	0.0411295	0.0116873	0.0173543	0.0206039	0.0143892	0.00626408	0.00263497	0.00832482	0.0104284	0.00417339	0.00627115	0.0118517	0.0112984
F21W1	1.61474	0.0188739	0.210695	0.21227	0.0864109	0.0946078	0.0579114	0.0187842	0.0676568	0.0349188	0.000698921	0.0156648	0.015316	0.0323978	0.0124299	0.0276162	0.0190776	0.030335	0.0390037	0.0225189	0.0288573	0.0266642	0.000443701	0.00157511	0.0297066	0.0216523	0.0236231	0.0290902	0.0194857	0.0365128	0.0046933	0.0104734	0.0148813	0.0149302	0.0235311	0.0124631	0.014265	0.00933468	0.0145398	0.0145568	0.00932617	0.00481394	0.0134441	0.00658943	0.00485847	0.0106581	0.00215015	0.0113094	0.00799989
F21W12	1.67102	0.0205699	0.203126	0.255965	0.0829926	0.088182	0.0480195	0.0351372	0.0412131	0.0485418	0.000823539	0.0184503	0.0131221	0.0351204	0.0141697	0.0298495	0.0264245	0.0268084	0.0314984	0.0263288	0.0269105	0.0323153	0.000423489	0.00273599	0.0243154	0.0195525	0.0331476	0.0282088	0.0210136	0.0183388	0.0149802	0.0125259	0.0161967	0.0162505	0.0196927	0.0137922	0.0136119	0.0130771	0.0121782	0.0160356	0.011245	0.00562623	0.0155956	0.00814862	0.00520833	0.012572	0.00379999	0.00959204	0.00891273
F21W4	1.34653	0.0213252	0.23555	0.225848	0.082343	0.0893096	0.0617103	0.0373115	0.0399852	0.0627651	0.000843237	0.0164326	0.0889966	0.0329903	0.016015	0.0305893	0.0158556	0.0252572	0.0330574	0.018335	0.0265855	0.0303303	0.000142778	0.00201199	0.0214484	0.0185715	0.0293202	0.0251028	0.0204161	0.020734	0.011048	0.0144832	0.0147673	0.0217794	0.0189115	0.01308	0.0116904	0.0104545	0.0148497	0.0136298	0.00986956	0.0072618	0.0144079	0.00624687	0.00461146	0.0123139	0.00296988	0.00751198	0.00645772
[truncated: 135 more columns]

## Sheet: Table S7
Table S7 Relative abundance of metabolites was significantly different between Rm and NRm at week 4 after FMT.
ID	POS158	POS121	POS123	POS326	POS364	POS351	POS65	POS68	POS440	POS350	POS212	POS349	POS222	POS373	POS131	POS211	POS232	POS392	POS403	POS119	POS526	POS22	POS428	POS160	POS510	POS363	POS194	POS104	POS279	POS18	NEG78	NEG186	NEG58	NEG25	NEG203	Group
Metabolite	(Z)-docos-13-enamide	Benzyl methyl sulfide	PC(22:2(13Z,16Z)/12:0)	Oleoyl Ethyl Amide	PC(9:0/0:0)	PC(22:2(13Z,16Z)/16:1(9Z))	L-Palmitoylcarnitine	2-Propylpiperidine	piperidine-4-carboxamide	AL 8810 methyl ester	alpha-Triticene	Obscuraminol A	(E)-2-(2-Octenyl)cyclopentanone	2,4,12-Octadecatrienoic acid isobutylamide	6,11-hexadecadienal	Vitamin A	Umbelliferone	3-Buten-2-one 1-(2,3,6-trimethyl phenyl)	3,4,5-Trimethoxycinnamic acid	C16 Sphingosine	N-Acetyl-L-leucine	Sarothranol	PC(20:5(5Z,8Z,11Z,14Z,17Z)/0:0)	18-fluoro-octadecanoic acid	C16 Sphinganine	xi-3-(4-Isopropylphenyl)-2-methylpropanal	Indolelactic acid	Octanoylcarnitine	9R,10S-Epoxy-3Z,6Z-eicosadiene	Cys Arg Ser	D-Glutamine	dodecyl hydrogen sulfate	Ricinoleic acid	2,4,5-trichloro-6-hydroxybenzene-1,3-dicarbonitrile	12,13-DiHOME
F1W4	1.37808	0.416801	0.357615	0.10984	0.127196	0.0603973	0.0295641	0.0322176	0.0400308	0.0317959	0.0284293	0.0263728	0.016799	0.00469465	0.010054	0.0104258	0.0127273	0.00700167	0.00392338	0.00536988	0.00110333	0.00130736	0.000353939	0.00122765	0.000576944	0.000158692	0.00108957	0.000704664	2.37293e-06	2.37293e-06	0.077708	0.011478	0.0354547	0.000711988	0.000614232	W4_Rm
F2W4	3.38947	0.400196	0.312002	0.273696	0.129744	0.0393574	0.0231082	0.0310906	0.0402144	0.0319572	0.0280019	0.0266523	0.0166808	0.0119158	0.0109917	0.0078306	0.00805345	0.00690777	0.00439265	0.0048125	0.00143113	0.0015791	8.81369e-05	0.00148326	0.000617478	0.000453739	0.000858246	0.000790148	0.000659063	2.41044e-06	0.101078	0.0221897	0.0328381	0.0024796	0.00045939	W4_NRm
F3W4	1.90283	0.447022	0.271309	0.111216	0.118798	0.0571397	0.0404167	0.0319516	0.0343848	0.0309176	0.025917	0.0268437	0.0164883	0.00905286	0.0109223	0.00813571	0.0130928	0.00642056	0.00378365	0.00519377	0.00227221	0.00133064	3.83025e-05	0.00084482	0.000805851	0.000351241	0.00271476	0.000733115	6.42069e-05	2.25694e-06	0.0985153	0.00852243	0.0296629	0.000969491	0.00081134	W4_Rm
F4W4	1.89388	0.540126	0.308031	0.128043	0.150316	0.0636782	0.0320453	0.037256	0.0441332	0.0383699	0.0466942	0.0315147	0.0200136	0.00717827	0.0127889	0.0144516	0.0214447	0.00779718	0.0094602	0.0066398	0.00901135	0.00500716	0.0038108	0.00123675	0.000764633	6.18826e-05	0.00261371	0.000906921	2.83585e-06	2.83585e-06	0.126813	0.00814865	0.0284076	0.000774943	0.000325156	W4_Rm
F7W4	2.26061	0.274355	0.22828	0.337907	0.105486	0.0434761	0.0411268	0.0321408	0.024746	0.0263745	0.022329	0.0248781	0.0171245	0.0172924	0.00980157	0.0109872	0.00821518	0.00676294	0.00390278	0.0057026	0.000638419	2.38856e-06	0.000107377	0.00105911	0.00145585	0.00242699	2.38856e-06	0.000618487	0.000642013	2.38856e-06	0.0770837	0.0073785	0.0235561	0.00684113	0.000656513	W4_NRm
F8W4	2.14755	0.274437	0.219408	0.209512	0.11764	0.042525	0.0560216	0.0299109	0.03654	0.0302667	0.0223491	0.0157143	0.0149598	0.00962721	0.0080273	0.00929135	0.00439469	0.00593868	0.00339751	0.0047645	0.000366662	0.00128209	1.88574e-05	0.0024199	0.0015766	0.000607356	2.35423e-06	0.000473174	0.000589204	2.35423e-06	0.0744613	0.0154452	0.0273758	0.00383795	0.00061714	W4_NRm
F9W4	2.81805	0.301685	0.198043	0.526362	0.102825	0.0414699	0.0424494	0.0314205	0.0241963	0.0258425	0.0229083	0.0246495	0.0160689	0.0208582	0.0103212	0.00759579	0.0095983	0.0064783	0.00327912	0.00562823	0.000698413	2.36845e-06	0.000100462	0.00156909	0.00141192	0.00234226	2.36845e-06	0.000646409	0.0015057	2.36845e-06	0.0808517	0.0164652	0.0292064	0.00499311	0.000636865	W4_NRm
F10W4	1.26158	0.445446	0.366928	0.103362	0.112469	0.0443574	0.0275987	0.0332573	0.0324206	0.0289847	0.0250916	0.02585	0.0171912	0.00503728	0.0108171	0.0118135	0.011338	0.00681689	0.00480767	0.00594454	0.00318241	0.000180338	0.000272069	0.000625463	0.00066795	0.000162251	0.00193945	0.000766275	2.41159e-06	1.1315e-05	0.10022	0.00651765	0.027498	0.00163528	0.00036836	W4_Rm
F22W4	2.92374	0.31312	0.306712	0.492121	0.111025	0.0610555	0.0755302	0.0336987	0.016015	0.027407	0.0252117	0.0267503	0.0181116	0.0177107	0.00961486	0.00972268	0.00626731	0.00713108	0.00763298	0.00591607	0.00198179	0.00298817	0.00295807	0.00127561	0.00179451	0.0018025	5.90596e-05	0.000568443	0.00161765	2.57782e-06	0.0701868	0.0114675	0.0278347	0.00140858	0.00075097	W4_NRm
F13W4	2.05083	0.29268	0.209033	0.33417	0.0967457	0.0395115	0.0680439	0.0300002	0.0110077	0.023446	0.0311742	0.0231402	0.0151175	0.0134665	0.0097007	0.0104028	0.00512511	0.00591994	0.00245648	0.00510948	0.000854907	0.00034967	0.000215161	0.00298546	0.004302	0.00169473	2.22494e-06	0.000565579	0.00100098	2.22494e-06	0.0840197	0.00904517	0.0254956	0.0043382	0.000742905	W4_NRm
F15W4	1.60338	0.213443	0.338931	0.122529	0.147288	0.0914423	0.0340228	0.0405696	0.0497827	0.0395109	0.046581	0.032392	0.0214185	0.00463659	0.0128813	0.0120121	0.00966835	0.00860518	0.00888641	0.00655336	0.00667079	0.00467571	0.00357567	0.000643847	0.000590289	0.000291379	0.0017159	0.000948099	2.92511e-06	7.9871e-05	0.0986199	0.0157464	0.0336942	0.000893369	0.000285515	W4_Rm
F16W4	3.34807	0.484544	0.318336	0.35423	0.148296	0.0820759	0.0444121	0.0401901	0.0466278	0.0383666	0.04742	0.0348368	0.0208729	0.0126262	0.0125947	0.0173596	0.00750021	0.0085855	0.00978391	0.00704578	0.00446701	0.00497116	0.00469795	0.0008538	0.00133014	0.000691438	1.79815e-05	0.000870643	0.000822923	1.25883e-05	0.111256	0.0052892	0.0275953	0.00101533	0.000358873	W4_Rm
F17W4	4.06527	0.405784	0.255128	0.454956	0.0692502	0.0713019	0.0566196	0.0365182	0.024365	0.0352765	0.0442856	0.0280974	0.0181497	0.0158047	0.0121201	0.0099147	0.00481531	0.00705919	0.00515048	0.0049114	0.00193891	0.0020807	0.00286656	0.0033937	0.0023531	0.00212795	2.68126e-06	0.000803677	0.00140959	2.68126e-06	0.107684	0.396584	0.0249259	0.00218198	0.000625592	W4_NRm
F18W4	3.1864	0.330168	0.307699	0.509954	0.127379	0.0465544	0.0749461	0.0370079	0.00655228	0.0313835	0.027866	0.0287675	0.0191486	0.0229623	0.0124783	0.00987416	0.00734691	0.00761176	0.00568311	0.00675537	0.0014434	0.00392829	0.00205065	0.00107486	0.00113216	0.00459065	2.99733e-06	0.000860253	0.00147188	2.99733e-06	0.0860992	0.100222	0.0240655	0.000661078	0.000555004	W4_NRm
F19W4	2.26007	0.587153	0.244046	0.287741	0.149227	0.0979088	0.029304	0.0385154	0.0468435	0.0385669	0.0338021	0.0326225	0.0202845	0.00924193	0.0134182	0.0180555	0.00607718	0.00797076	0.00742869	0.006332	0.00633589	0.00483945	0.00341062	0.000461565	0.000150758	0.00078315	0.000689272	0.000937588	0.000793044	2.77314e-06	0.102845	0.0054261	0.0269343	0.00119365	0.000293977	W4_Rm
F20W4	1.61691	0.365339	0.321943	0.137912	0.138115	0.086726	0.0258094	0.0385934	0.0448902	0.0367228	0.0302164	0.031985	0.021202	0.00628186	0.0131676	0.0102122	0.00885923	0.00887917	0.00750848	0.00755088	0.00758876	0.00373224	0.00394221	0.000831276	0.0012942	0.00067503	0.000821315	0.000777452	3.05107e-06	1.55031e-05	0.10397	0.00616326	0.0358867	0.00133013	0.000237649	W4_Rm
F21W4	3.24775	0.538177	0.21333	0.158881	0.152847	0.0494817	0.0352958	0.0389148	0.0474128	0.0395648	0.0342815	0.0336988	0.0210884	0.0108313	0.0133824	0.0107398	0.00878915	0.00830306	0.0114722	0.0065218	0.0086525	0.00446891	0.00313357	0.00113536	0.00117805	0.0001897	0.00197689	0.000994261	2.90186e-06	1.64706e-05	0.101449	0.011048	0.0296984	0.000844575	0.000364562	W4_Rm
